# Supplementary material for: Determinants of sibling relationships in the context of mental disorders
Source: PLoS One. 2025 Apr 23;20(4):e0322359. doi: 10.1371/journal.pone.0322359 (PMC12017835; doi:10.1371/journal.pone.0322359)
Supplement: S1 File — (XLSX) [file pone.0322359.s001.xlsx]

## Sheet: comparative_samples
health/disability status	gender_brother/sister with or without disability	gender_sibling	age range sibling	sibship	emo_neg_par_1	emo_neg_par_2	emo_neg_par_3	emo_neg_par_4	emo_neg_par_5	emo_neg_par_6	emo_neg_par_7	emo_neg_par_8	emo_neg_sibling_1	emo_neg_sibling_2	emo_neg_sibling_3	emo_neg_sibling_4	emo_neg_sibling_5	emo_neg_sibling_6	emo_neg_sibling_7	emo_neg_sibling_8	DASS_1	DASS_2	DASS_3	DASS_4	DASS_5	DASS_6	DASS_7	DASS_8	DASS_9	DASS_10	DASS_11	DASS_12	DASS_13	DASS_14	DASS_15	DASS_16	DASS_17	DASS_18	DASS_19	DASS_20	DASS_21	PI_1	PI_2	PI_3	PI_4	PI_5	PI_6	PI_7	PI_8
0	1	1	2	2	1	1	1	2	2	3	4	1	1	1	1	4	1	4	3	1	2	1	1	1	1	2	1	2	1	2	3	2	2	2	2	2	2	2	3	2	2	3	3	3	3	4	5	1	4
0	0	1	2	2	1	4	2	4	1	4	4	1	1	2	2	4	1	1	2	2	3	2	1	2	2	3	1	3	1	4	3	3	4	1	1	3	4	3	2	2	4	2	5	1	5	5	5	2	3
0	0	1	2	2	1	1	1	1	1	1	1	1	3	4	1	3	1	1	2	1	1	1	1	1	1	1	1	1	1	1	2	1	1	1	1	1	1	1	1	1	1	2	4	2	1	3	5	3	4
0	1	1	2	2	2	1	3	1	2	3	3	1	3	3	1	3	3	3	3	2	1	2	4	1	4	4	1	3	4	3	2	2	2	3	1	3	1	3	3	3	1	3	1	1	1	1	1	1	3
0	1	1	2	2	1	1	2	1	1	1	3	1	1	1	1	4	1	1	2	1	1	3	1	1	2	3	1	3	2	1	3	3	1	1	1	1	1	2	1	1	1	3	1	3	1	1	4	1	3
0	0	1	2	2	1	1	1	1	1	1	1	1	1	1	1	2	1	1	1	1	1	1	1	1	1	1	1	1	1	1	1	1	1	1	1	1	1	1	1	1	1	1	4	1	1	1	4	1	5
0	0	1	2	2	2	1	1	3	1	1	1	1	2	1	1	3	1	1	1	1	3	3	2	1	1	2	1	2	1	1	3	3	2	1	1	1	1	2	1	1	1	1	2	1	3	1	3	1	4
0	0	1	2	2	3	1	2	4	1	4	4	1	2	2	2	4	1	4	4	1	4	3	3	4	3	3	3	3	2	3	3	4	3	3	2	2	2	3	3	3	2	4	3	3	4	3	5	2	3
0	0	1	2	2	3	3	4	3	2	3	3	1	1	3	3	3	2	3	3	1	4	2	4	4	3	3	1	4	4	4	4	4	4	4	3	4	4	4	1	3	4	1	3	1	1	1	2	1	3
0	0	1	2	2	1	1	1	2	2	1	4	1	1	2	1	4	2	2	4	1	3	2	4	1	3	3	1	4	4	4	4	3	4	4	2	4	4	4	2	1	4	3	4	4	3	3	4	5	3
0	1	1	2	2	1	2	1	2	2	2	2	1	2	2	2	1	2	3	1	2	2	2	1	1	2	2	1	2	2	2	3	3	3	3	1	3	3	3	1	2	3	1	1	1	1	1	1	1	3
0	0	1	2	2	3	3	1	4	1	1	3	2	2	2	2	3	1	1	3	1	2	1	3	2	3	3	2	3	3	3	3	3	3	2	3	3	3	3	3	3	2	3	3	4	4	2	3	2	3
0	0	1	2	2	3	1	3	2	1	1	1	1	2	2	2	1	1	1	1	1	2	1	3	2	4	2	1	2	1	4	3	3	3	2	2	3	4	2	1	1	4	3	1	2	3	1	4	2	3
0	1	1	2	2	3	2	3	1	3	3	2	2	1	3	2	2	1	3	2	2	1	1	2	1	2	2	2	3	2	2	3	2	2	2	2	2	1	2	2	2	2	2	1	2	2	1	2	1	2
0	1	1	2	2	2	3	3	3	3	4	3	2	3	3	3	3	3	3	3	2	3	2	2	1	1	3	1	3	1	1	4	2	1	2	1	1	1	2	2	1	1	2	1	1	3	1	1	2	3
0	0	1	2	2	1	1	1	3	2	3	4	1	1	2	2	4	2	2	4	1	1	1	1	1	1	1	1	1	1	1	2	2	1	1	1	1	1	1	1	1	1	2	4	1	3	2	3	2	4
0	0	1	2	2	2	1	1	2	2	2	4	1	2	1	2	2	2	2	3	1	2	1	2	1	2	1	1	2	1	1	2	2	1	1	1	1	1	1	1	1	1	2	4	2	2	2	3	3	3
0	1	1	2	2	1	1	1	2	1	1	2	1	1	1	1	4	1	1	3	1	1	1	1	1	1	2	1	1	1	1	2	1	1	1	1	1	1	1	1	1	1	1	1	1	1	1	1	1	5
0	1	1	2	2	2	3	3	4	2	1	4	1	3	2	3	3	2	1	4	1	4	2	4	3	4	4	3	3	1	4	4	4	4	4	4	4	4	4	4	3	2	3	5	2	3	1	5	1	4
0	1	1	2	2	1	1	1	1	1	1	1	1	3	1	1	2	2	1	1	2	1	1	1	1	1	1	1	1	1	1	2	1	1	1	1	1	1	1	1	1	1	1	1	1	1	1	3	2	5
0	1	1	2	2	2	2	3	4	2	4	4	1	2	2	3	4	2	4	4	1	2	1	2	2	2	2	1	2	2	2	3	2	2	3	3	2	2	2	1	2	2	3	3	3	4	4	5	1	4
0	0	1	2	2	3	4	4	2	1	2	1	2	3	2	3	2	1	1	2	2	4	1	1	1	1	2	1	3	1	2	2	1	2	3	2	1	3	3	1	1	2	4	2	3	2	4	3	3	4
0	0	1	2	2	3	1	1	4	4	4	4	1	2	1	1	4	3	3	4	1	2	1	1	1	4	3	1	1	2	1	2	1	2	1	1	1	2	2	1	1	1	2	5	4	4	5	5	1	3
0	1	1	2	2	3	3	2	2	1	2	3	1	3	3	2	2	1	2	2	1	1	1	2	1	2	2	1	2	1	2	3	2	2	2	1	2	2	2	1	1	2	1	1	1	1	1	1	1	5
0	0	1	2	2	3	3	3	2	3	1	2	3	3	1	1	1	1	1	1	1	3	2	2	2	3	3	1	2	3	4	3	3	3	3	3	3	3	3	2	2	3	1	1	1	1	1	1	1	1
0	0	1	2	2	1	1	1	1	1	1	2	1	1	1	1	3	1	1	2	1	3	1	2	2	1	2	2	2	1	1	3	4	4	1	1	3	1	2	2	1	1	1	1	1	1	1	1	1	5
0	1	1	2	2	2	4	2	4	2	1	4	1	1	4	1	4	2	2	3	1	2	1	2	1	3	1	1	1	1	1	3	2	2	1	2	2	1	2	3	1	1	1	1	1	1	1	2	1	3
0	0	1	2	2	2	1	1	3	1	1	4	1	3	1	1	4	1	1	4	1	2	3	2	1	2	3	1	2	2	3	3	3	3	2	4	1	2	2	3	3	2	2	4	1	1	5	5	3	4
0	0	1	2	2	4	2	3	2	2	3	1	2	2	2	2	2	1	2	1	1	3	2	3	3	3	3	3	3	2	4	3	3	3	3	3	3	4	3	3	2	3	3	2	1	1	2	3	1	2
0	1	1	2	2	1	1	2	4	2	1	3	2	2	2	3	2	4	1	2	4	1	2	2	3	4	4	2	2	1	1	3	3	3	3	4	1	2	2	1	2	1	3	1	2	2	1	4	1	3
0	1	1	2	2	1	1	1	1	2	2	1	1	2	1	1	2	2	1	1	1	2	2	1	2	1	1	1	1	1	1	3	2	2	1	2	1	2	1	2	1	1	1	2	1	2	1	1	1	5
0	0	1	2	2	2	1	3	3	1	4	4	4	3	3	3	1	1	2	1	2	1	1	2	1	1	3	1	3	1	3	3	2	3	1	1	1	1	2	1	1	2	1	1	1	1	1	1	1	1
0	1	1	2	2	3	2	3	1	2	1	1	2	2	2	2	2	2	2	2	1	2	2	2	1	2	1	1	2	1	2	1	1	2	1	1	1	1	2	1	1	2	2	1	1	1	4	3	5	3
0	0	1	2	2	2	1	2	1	1	2	2	2	2	2	1	1	1	2	2	2	1	1	1	1	1	1	1	1	1	2	2	1	2	1	1	1	1	1	1	1	1	1	1	1	1	1	1	1	3
0	0	1	2	2	2	2	2	2	1	1	3	1	2	3	2	3	1	1	3	1	2	2	2	2	2	3	2	3	1	1	4	3	3	3	1	1	2	3	3	1	2	1	3	1	3	3	4	1	4
0	1	1	2	2	1	2	2	2	2	3	3	1	2	2	2	4	1	3	3	1	4	3	3	3	2	3	1	3	2	2	2	2	2	2	1	2	1	2	1	2	1	5	5	3	5	4	5	2	5
0	1	1	2	2	2	2	3	4	2	4	4	2	2	2	2	2	2	2	3	2	2	2	4	2	1	4	1	4	1	2	4	4	4	2	1	4	2	3	1	4	3	2	2	2	2	1	4	3	3
0	1	1	2	2	3	2	3	3	3	4	3	2	2	4	3	3	3	3	3	2	2	1	3	1	2	2	2	2	2	3	3	4	3	2	1	2	4	3	2	1	4	3	1	2	1	1	3	1	1
0	0	1	2	2	3	2	3	2	1	2	4	1	1	1	1	1	1	2	3	1	2	1	3	1	3	3	1	2	1	3	3	3	3	3	1	2	2	3	1	1	2	4	3	4	4	2	4	2	3
0	1	1	2	2	4	3	3	2	2	3	2	2	4	3	4	1	2	2	3	3	3	2	3	1	1	2	2	3	2	3	3	2	3	3	1	2	3	3	1	2	3	1	1	2	1	1	1	2	1
0	0	1	2	2	3	3	3	1	3	1	2	2	4	4	3	2	4	2	2	1	2	1	1	1	2	2	1	2	3	2	3	3	3	3	1	1	1	2	2	1	1	3	3	2	2	1	2	1	4
0	1	1	2	2	1	1	1	1	1	1	2	1	1	1	1	3	1	1	2	1	1	1	1	1	1	2	1	1	1	2	2	1	2	1	1	1	2	2	1	1	1	1	1	1	2	1	2	2	4
0	1	1	2	2	2	1	1	2	1	2	4	2	1	2	1	2	1	1	3	1	2	1	3	1	1	3	1	2	2	3	3	2	2	1	1	2	2	2	1	1	2	2	1	1	1	1	3	2	3
0	0	1	2	2	3	2	3	4	4	4	4	1	2	3	3	4	2	2	4	1	2	1	3	1	3	3	1	1	1	2	2	2	2	1	1	2	1	1	1	2	1	4	3	4	3	3	4	1	3
0	1	1	2	2	3	2	3	3	1	1	3	2	3	2	3	3	2	1	3	1	2	1	2	2	1	2	1	3	1	2	3	2	2	1	2	1	1	3	1	1	1	2	4	3	4	5	4	1	3
0	1	1	2	2	2	1	1	3	1	3	2	1	2	1	1	3	1	3	1	1	2	1	2	1	2	3	1	3	2	1	3	3	2	2	1	1	1	3	1	2	1	1	5	1	3	1	5	1	5
0	0	1	2	2	4	2	2	1	2	2	4	2	3	2	3	2	2	2	4	2	3	2	4	2	3	3	2	3	3	4	3	4	4	3	3	4	4	3	1	2	4	4	4	2	4	2	3	3	2
0	1	1	2	2	2	1	1	2	1	1	3	1	2	2	1	3	1	1	3	1	3	1	3	1	1	4	1	3	1	3	4	4	2	2	1	2	2	4	4	3	3	3	5	2	4	3	5	1	3
0	0	1	2	2	1	2	2	2	1	1	1	1	1	1	4	2	1	1	1	1	2	1	2	1	1	3	1	3	2	1	3	3	1	1	1	1	2	3	1	1	1	2	1	2	3	1	1	1	3
0	0	1	2	2	3	3	3	3	2	2	3	2	2	2	1	3	1	2	3	1	2	1	2	2	2	1	2	3	2	2	2	2	2	2	1	2	2	3	2	2	1	3	3	3	3	2	3	1	1
0	0	1	2	2	2	2	1	1	1	2	2	1	2	2	1	3	1	1	2	1	1	1	1	1	1	1	1	1	1	1	2	1	1	1	1	1	1	2	1	1	1	1	5	1	3	2	3	2	5
0	1	1	2	2	2	2	1	1	2	1	2	1	2	3	2	3	2	3	2	1	1	2	2	1	2	2	1	2	1	1	2	2	2	1	1	2	1	2	2	2	2	2	1	1	2	1	4	1	4
0	0	1	2	2	1	1	2	2	1	3	2	1	4	3	3	4	1	3	3	1	2	1	2	1	3	3	1	3	2	1	3	3	2	2	1	1	1	4	4	3	1	1	1	1	2	1	2	2	4
0	0	1	2	2	2	2	1	1	2	2	1	1	2	2	2	1	2	1	1	1	1	1	2	1	1	1	1	1	1	2	2	2	2	1	1	2	2	2	1	1	1	2	3	1	2	1	2	1	4
0	1	1	2	2	2	2	1	2	2	3	3	2	3	3	1	3	1	3	3	1	2	3	2	2	3	3	1	3	2	2	3	3	3	2	2	1	1	3	2	2	1	2	2	1	2	2	2	2	4
0	0	1	2	2	3	2	2	4	1	3	3	2	2	2	2	3	1	2	3	1	2	1	2	2	4	4	1	4	3	3	3	3	2	2	2	2	3	3	4	3	1	3	2	2	2	1	4	1	3
0	1	1	2	2	4	3	1	1	4	3	1	2	2	2	1	3	3	3	3	1	2	1	2	1	2	1	1	1	1	2	2	2	2	1	1	1	2	2	2	1	1	1	5	2	4	3	3	1	2
0	0	1	2	2	2	2	2	4	1	1	2	2	3	2	2	4	1	4	2	2	2	2	2	3	3	3	1	3	2	3	3	4	3	3	2	2	3	2	3	2	2	2	1	3	2	2	4	2	2
0	1	1	2	2	3	2	1	4	2	4	4	1	3	3	2	4	2	4	4	1	2	1	3	2	3	4	2	4	4	4	4	4	4	4	3	3	4	3	4	2	3	1	1	1	2	1	4	1	4
0	1	1	2	2	1	2	1	4	2	2	3	1	3	3	1	3	3	3	3	2	1	1	2	1	2	2	1	1	2	1	3	3	2	1	1	1	1	2	1	1	2	1	1	1	1	1	3	1	4
0	1	1	2	2	4	3	4	3	3	4	4	2	2	3	3	4	1	3	3	2	3	4	2	1	2	4	2	4	1	4	4	4	3	4	1	3	3	4	2	1	3	3	2	3	1	1	5	2	1
0	1	1	2	2	3	3	3	1	3	3	4	2	3	3	3	4	3	4	4	1	4	4	4	2	4	4	2	4	4	3	3	3	4	4	2	4	4	4	4	4	4	4	5	3	5	4	5	3	2
0	1	1	2	2	2	2	2	3	2	2	4	1	2	2	2	3	2	3	3	1	2	1	2	1	1	1	1	1	1	1	2	1	2	1	1	1	2	2	1	1	1	4	4	2	4	4	4	1	4
0	1	1	2	2	2	1	1	1	1	2	3	1	3	1	2	3	1	3	3	1	2	1	1	2	2	2	1	2	1	1	3	2	1	2	1	1	1	3	2	1	1	2	2	1	2	1	3	1	4
0	0	1	2	2	1	1	2	2	1	1	1	1	2	1	2	1	1	2	1	1	1	1	2	1	1	1	1	1	1	1	1	1	2	2	1	1	1	1	1	1	1	1	1	1	2	1	1	1	5
0	1	1	2	2	1	1	2	2	1	1	3	1	2	1	2	2	2	1	3	1	2	3	2	1	2	2	1	2	1	2	2	1	2	1	1	2	2	2	2	1	2	1	2	1	2	1	4	3	3
0	1	1	2	2	2	2	2	4	1	3	3	1	2	1	3	4	1	3	4	2	3	1	2	2	2	2	1	2	2	2	2	2	2	2	1	2	3	2	3	2	2	4	5	2	3	2	4	2	3
0	0	1	2	2	1	1	3	4	1	1	3	2	3	2	3	3	1	2	2	2	2	1	3	1	1	1	1	1	1	1	2	2	1	1	1	1	1	1	1	1	1	4	5	3	4	4	4	2	3
0	1	1	2	2	3	1	2	2	2	2	1	1	1	2	1	2	1	1	1	1	1	1	1	1	3	1	1	1	1	2	2	1	1	1	1	1	2	1	1	1	1	2	4	1	3	2	4	1	4
0	0	1	2	2	4	4	2	2	1	2	4	3	3	4	3	1	1	1	4	2	3	2	2	4	4	2	1	2	2	4	4	2	4	4	4	4	3	4	4	3	3	3	2	4	4	3	5	2	1
0	0	1	2	2	2	1	1	2	1	1	2	1	1	1	2	3	1	1	3	1	2	1	2	1	2	2	1	2	1	2	3	2	2	1	1	1	2	2	2	2	1	3	4	1	3	2	4	1	4
0	1	1	2	2	1	1	1	3	1	2	3	1	1	1	1	4	1	1	3	1	1	2	1	1	2	1	1	1	1	3	1	1	2	2	1	1	2	1	1	1	1	1	1	1	1	2	5	2	5
0	1	1	2	2	1	2	1	3	2	2	3	1	2	3	2	4	2	2	3	2	2	1	2	1	2	3	1	2	1	2	3	2	3	2	1	3	2	3	1	1	1	1	1	1	1	1	3	1	3
0	1	1	2	2	3	3	3	1	1	3	4	3	3	3	4	4	1	3	2	1	2	1	1	1	2	3	1	3	2	1	3	2	1	3	1	1	2	3	1	1	1	3	3	3	2	2	3	3	3
0	1	1	2	2	1	1	1	4	1	1	1	1	1	1	1	4	1	1	1	1	1	1	1	1	1	2	1	1	1	1	2	2	1	1	1	1	1	2	1	1	1	2	5	1	2	1	4	1	5
0	1	1	2	2	3	3	2	4	3	4	4	2	3	3	2	4	2	4	4	1	4	3	3	3	4	2	4	4	4	4	4	4	3	4	3	3	3	3	2	3	4	4	4	3	5	2	5	2	2
0	1	1	2	2	2	3	3	3	1	1	2	1	2	3	2	3	1	1	4	1	2	1	2	1	2	2	1	2	2	1	3	3	2	3	2	2	1	2	3	1	1	3	4	3	4	4	4	3	3
0	0	1	2	2	4	2	2	4	2	2	4	4	3	2	3	2	2	2	4	2	4	2	3	2	3	3	3	3	3	2	4	4	4	2	2	2	2	3	4	2	2	3	1	2	5	1	5	2	2
0	0	1	2	2	2	3	2	1	3	3	2	1	4	4	3	2	3	4	4	3	3	1	2	1	3	3	1	2	2	3	4	3	3	2	2	2	2	3	1	2	1	1	4	1	4	2	3	2	3
0	1	1	2	2	3	3	3	2	2	2	4	1	2	3	3	3	2	1	4	1	3	3	2	3	2	2	2	3	2	1	3	3	2	2	2	2	2	2	2	2	1	2	2	1	2	2	2	2	3
0	1	1	2	2	4	3	3	2	4	3	4	3	4	3	4	1	1	3	4	1	4	1	3	3	3	3	1	2	1	3	3	3	3	3	1	3	3	3	1	2	2	5	2	4	4	1	4	5	1
0	0	1	2	2	2	1	2	2	1	1	3	2	2	2	2	2	1	2	2	2	2	2	2	3	2	2	2	2	2	2	2	2	2	2	2	2	2	2	3	2	2	2	1	1	3	1	3	4	2
0	0	1	2	2	2	2	2	2	2	4	3	1	3	2	3	4	3	4	3	1	2	2	2	3	4	3	2	2	3	4	3	3	4	4	3	3	4	3	3	3	3	3	3	3	3	3	4	3	4
0	0	1	2	2	2	2	1	2	1	1	2	1	2	2	1	2	1	1	1	1	2	1	2	2	4	3	1	2	3	3	4	4	4	4	2	2	3	4	1	1	2	2	5	1	2	1	4	2	4
0	0	1	2	2	3	3	3	3	3	2	3	3	3	4	3	1	4	4	4	3	4	2	4	2	2	3	1	2	3	2	4	4	4	4	3	2	2	2	2	2	2	1	2	2	2	2	2	2	1
0	1	1	2	2	4	2	2	3	1	1	2	2	3	2	1	2	2	1	2	1	2	2	3	1	2	2	2	3	2	4	3	3	3	3	2	3	3	4	2	2	3	2	1	2	3	3	3	1	1
0	0	1	2	2	2	3	1	4	1	1	4	4	4	3	4	4	2	2	4	2	3	4	4	2	4	4	2	4	1	4	4	4	4	4	2	4	4	2	1	3	4	4	1	1	3	3	5	5	1
0	1	1	2	2	3	3	2	1	2	1	4	1	3	2	3	1	1	2	3	1	4	1	2	3	4	4	1	4	1	4	4	3	3	2	1	4	2	4	4	1	2	4	3	4	2	2	3	1	3
0	1	1	2	2	3	2	3	4	2	2	2	1	2	2	2	2	2	2	1	1	3	3	4	2	2	1	1	3	1	1	3	3	3	3	3	2	3	2	2	1	1	2	2	1	4	1	4	1	3
0	1	1	2	2	4	3	3	3	1	4	4	1	3	4	4	3	1	2	4	1	3	1	3	2	4	2	2	4	1	3	4	3	4	4	1	2	2	4	2	2	4	3	5	4	4	3	1	3	2
0	1	1	2	2	1	1	1	3	1	1	2	1	4	3	2	4	1	1	3	1	2	2	4	1	4	3	1	2	1	2	3	4	4	3	1	4	4	3	1	1	1	1	2	1	1	1	1	1	3
0	1	1	2	2	3	3	3	2	2	3	4	3	3	3	3	2	1	1	2	2	3	2	3	2	3	4	2	4	1	2	4	4	2	2	1	1	1	3	3	1	1	2	4	4	2	3	3	1	3
0	1	1	2	2	1	3	1	3	1	2	2	1	2	2	1	3	2	2	3	2	2	1	1	1	1	2	1	2	2	2	3	2	2	1	1	1	1	2	1	1	2	1	3	2	3	2	4	2	3
0	0	1	2	2	3	4	3	4	3	3	3	3	1	1	2	4	3	1	3	1	2	2	2	1	2	2	2	2	2	2	2	2	2	2	1	1	2	2	2	2	1	1	2	1	3	3	5	1	5
0	1	1	2	2	1	1	1	3	1	1	2	1	1	1	1	3	1	1	2	1	2	1	2	1	2	2	1	2	3	3	3	3	3	2	2	1	2	1	1	2	1	2	3	1	2	2	3	1	5
0	1	1	2	2	2	1	1	2	2	1	3	1	2	2	1	3	1	1	3	1	2	2	2	3	2	2	3	3	2	2	3	3	2	2	3	2	2	2	2	3	2	3	5	3	4	3	5	3	4
0	1	1	2	2	4	3	2	2	3	4	4	3	2	3	4	4	3	3	4	2	3	3	3	3	3	3	3	3	3	4	3	3	3	4	3	4	4	4	2	4	3	4	2	4	4	2	5	4	2
0	1	1	2	2	1	1	1	2	1	1	1	1	1	1	1	3	1	1	2	1	2	2	1	1	1	1	1	1	1	2	3	2	2	1	1	1	1	2	1	1	1	2	5	2	3	2	2	1	5
0	0	0	2	2	2	1	2	4	1	3	3	2	2	1	2	3	1	2	3	1	1	1	1	1	1	2	1	1	1	1	2	2	2	2	2	1	1	2	2	2	1	2	2	2	4	1	3	2	5
0	0	0	2	2	4	2	2	3	2	2	3	2	2	2	1	3	2	2	4	2	1	1	2	3	2	2	2	2	2	1	1	1	1	1	1	1	1	1	1	1	1	2	3	2	3	2	3	1	1
0	0	0	2	2	2	1	2	3	1	3	3	1	2	1	2	3	2	2	2	1	2	2	2	2	3	2	1	3	2	3	2	2	3	1	2	1	1	2	1	1	1	2	2	1	2	4	3	1	3
0	0	0	2	2	2	1	1	3	1	1	4	1	2	2	3	4	2	1	4	1	2	1	2	1	2	2	1	2	1	2	3	3	3	2	1	3	2	3	1	1	1	1	1	1	2	1	2	1	5
0	0	0	2	2	1	1	1	1	1	1	2	2	3	3	1	1	2	2	2	2	1	1	1	1	2	1	1	1	2	1	1	2	1	1	1	1	1	2	1	1	1	2	1	2	4	2	3	5	3
0	0	0	2	2	3	1	2	3	3	2	2	2	3	4	3	2	3	3	2	2	1	1	2	1	1	1	1	2	1	1	3	2	2	2	1	1	1	1	2	1	1	1	1	1	1	1	3	1	1
0	0	0	2	2	3	1	2	4	2	1	4	2	2	2	1	4	3	2	4	1	2	1	3	1	2	4	1	2	4	4	3	3	3	3	3	4	3	3	1	3	4	4	1	1	4	3	5	1	3
0	1	0	2	2	4	2	2	3	3	1	2	2	3	3	1	2	2	2	1	3	4	2	3	1	3	3	2	3	3	3	3	4	4	3	2	3	3	3	2	1	2	1	3	1	2	1	2	1	1
0	0	1	2	1	1	4	1	4	4	1	4	1	4	2	1	4	1	1	4	1	1	1	2	2	1	2	2	2	1	1	2	2	2	1	3	1	1	1	1	1	1	1	1	1	1	1	1	1	4
0	0	1	2	1	4	1	4	2	3	4	4	1	1	1	2	1	1	1	3	1	2	3	1	1	2	2	1	1	2	1	3	4	2	1	1	1	3	2	2	1	1	1	1	1	1	1	1	1	5
0	0	1	2	1	2	4	3	3	3	4	3	2	2	4	3	3	3	4	2	2	3	2	3	2	3	3	2	4	4	3	3	3	3	3	2	3	4	3	2	2	2	4	1	3	1	2	5	1	1
0	1	1	2	1	2	1	1	3	1	1	3	1	1	1	1	1	1	1	1	1	2	1	1	1	1	1	1	1	1	1	1	1	1	1	1	1	1	2	1	1	1	4	5	2	3	3	3	1	4
0	1	1	2	1	3	2	4	3	3	3	4	2	1	2	4	3	3	1	3	2	3	3	2	2	3	4	2	4	2	4	3	3	2	4	2	2	4	3	3	2	3	3	2	2	3	3	4	2	2
0	0	1	2	1	2	1	2	2	2	2	3	1	4	4	3	2	4	4	3	2	3	2	2	1	2	3	1	2	2	2	4	3	2	2	1	2	1	3	1	1	1	4	1	3	1	1	1	1	2
0	1	1	2	1	2	2	1	2	2	2	3	2	2	2	2	3	2	2	3	1	3	1	2	1	2	1	1	2	1	1	2	2	1	2	1	1	1	2	1	1	1	1	5	1	2	2	2	2	4
0	1	1	2	1	3	2	3	3	2	4	3	2	2	2	2	3	2	3	3	2	1	2	2	1	2	1	2	2	2	4	2	2	2	2	2	3	4	2	2	2	3	3	3	3	3	3	3	4	4
0	1	1	2	1	4	3	3	4	3	4	4	1	4	4	4	4	3	2	4	1	2	4	2	2	2	3	3	3	3	2	4	4	4	2	3	2	1	3	4	4	1	1	1	1	1	1	4	1	1
0	1	1	2	1	1	1	1	3	1	2	2	1	2	1	1	2	1	2	1	1	1	1	1	1	1	1	1	1	1	2	2	2	1	2	1	1	2	2	2	1	1	1	5	1	2	1	1	1	3
0	0	1	2	1	3	2	2	3	2	3	3	2	2	2	2	3	2	2	2	1	2	1	2	2	2	2	1	2	2	2	2	2	2	2	1	2	2	2	2	2	2	3	4	2	3	3	3	2	4
0	0	1	2	1	3	3	3	2	1	2	4	3	4	3	3	3	3	4	4	2	3	2	2	3	4	3	1	3	1	2	4	3	2	1	2	2	2	3	2	2	2	4	4	3	2	3	3	1	2
0	0	1	2	1	3	2	3	3	3	3	3	1	2	2	2	3	2	3	3	1	3	1	2	2	2	2	1	2	1	2	3	3	3	2	2	1	2	2	3	2	1	2	1	2	2	1	2	1	2
0	1	1	2	1	2	2	2	3	2	3	4	2	3	2	3	3	1	3	4	1	3	1	2	2	1	2	3	2	2	1	3	3	4	4	3	3	2	4	4	4	3	5	5	5	5	5	5	5	2
0	1	1	2	1	3	3	1	4	1	2	3	1	4	4	1	2	3	3	2	1	4	1	2	1	2	4	2	4	1	2	4	3	3	3	1	2	1	3	2	1	2	4	1	2	1	1	3	2	2
0	1	1	2	1	4	1	2	1	2	3	2	1	3	3	3	3	3	4	2	1	2	2	1	1	4	1	1	2	1	2	2	2	2	1	1	1	1	2	1	1	1	2	2	3	3	2	3	5	2
0	1	1	2	1	4	2	4	1	2	3	3	1	2	2	2	3	2	2	4	1	4	1	2	1	3	4	1	3	1	4	3	1	3	2	1	1	2	3	1	2	4	1	1	1	1	1	1	1	2
0	1	1	2	1	4	1	4	2	2	3	4	1	3	3	4	2	2	1	1	1	2	1	2	2	2	3	1	3	3	2	3	2	2	3	2	3	2	3	2	2	2	1	1	1	1	1	1	1	3
0	1	1	2	1	4	2	4	2	1	2	1	1	3	2	3	1	1	1	1	2	3	1	1	3	1	4	1	4	2	3	4	2	4	2	2	2	2	4	1	1	4	1	1	1	1	1	3	2	1
0	1	1	2	1	2	1	3	4	1	2	4	1	2	1	1	3	1	1	4	1	3	1	4	1	2	4	1	3	1	3	4	4	4	3	1	2	4	4	1	1	2	5	3	1	2	2	5	1	3
0	0	1	2	1	3	4	1	4	2	2	4	1	2	3	1	2	2	1	3	1	1	1	1	1	1	1	1	1	1	1	1	1	1	1	1	1	1	1	1	1	1	3	1	1	1	2	3	2	3
0	1	1	2	1	2	1	1	4	1	2	3	1	2	3	1	3	2	3	2	1	2	2	2	1	2	2	2	2	2	1	2	2	1	2	1	1	1	2	2	2	1	1	2	1	3	3	3	1	4
0	0	1	2	1	1	1	1	1	1	1	1	1	2	3	1	1	2	3	1	1	2	2	2	1	3	2	1	2	1	2	2	2	2	2	1	1	1	2	1	1	1	1	1	1	1	1	1	2	3
0	0	1	2	1	1	1	1	1	1	1	2	1	2	2	1	2	1	2	2	1	1	3	2	2	2	2	2	2	2	1	3	3	2	2	3	2	2	2	2	2	1	2	1	1	1	1	3	1	1
0	1	1	2	1	3	4	3	4	3	4	4	1	3	3	3	4	3	4	4	1	3	2	4	3	3	4	2	3	1	3	4	4	4	4	1	2	1	3	3	3	3	4	4	3	3	2	3	4	4
0	0	1	2	1	1	2	1	3	1	3	4	1	2	2	1	4	1	2	2	1	1	1	1	2	2	2	2	3	1	1	2	1	2	2	1	2	1	2	1	2	1	1	2	2	1	1	1	1	3
0	1	1	2	1	3	3	3	2	4	3	4	4	3	4	3	2	4	4	3	2	3	2	3	2	3	2	2	3	3	2	3	3	2	2	1	3	2	2	3	2	1	4	1	3	1	2	4	1	2
0	0	1	2	1	2	1	3	2	2	2	3	1	2	2	2	3	2	2	2	2	2	2	2	3	2	2	2	2	2	2	2	2	2	2	2	1	2	2	3	2	2	2	3	2	3	2	3	3	4
0	1	1	2	1	2	3	3	1	2	4	1	3	4	4	2	1	1	4	1	3	1	3	2	1	2	2	1	1	2	3	4	3	4	4	1	4	4	2	1	2	3	1	2	2	2	2	4	1	1
0	1	1	2	1	3	4	1	2	1	1	4	2	2	3	1	4	2	1	4	1	3	2	3	2	2	3	2	3	3	3	4	3	2	2	2	1	3	3	2	2	2	3	3	2	3	2	4	2	2
0	1	1	2	1	2	1	2	4	2	1	1	1	2	2	2	4	2	2	2	2	4	2	2	1	3	4	2	3	1	4	4	3	3	3	1	3	3	3	4	1	2	1	1	1	1	1	1	1	4
0	1	1	2	1	1	1	1	2	1	1	2	1	1	1	2	4	1	1	3	1	1	2	1	3	2	1	1	1	1	1	3	3	2	1	1	2	1	2	3	2	1	2	3	1	2	1	4	1	4
0	1	1	2	1	1	2	2	1	1	2	3	1	2	3	4	3	2	4	2	1	2	3	2	1	3	2	1	2	2	1	4	4	2	1	1	1	1	2	3	1	1	1	1	1	2	2	2	1	4
0	0	1	2	1	2	2	2	2	2	2	3	1	3	2	2	2	2	2	3	2	2	1	2	1	1	2	1	1	1	2	2	2	2	1	1	1	1	2	1	2	1	1	2	1	1	1	2	1	3
0	1	1	2	1	3	4	3	4	1	3	3	1	3	4	3	4	1	3	4	1	3	2	2	1	2	3	2	3	2	1	4	3	3	3	4	2	1	4	2	1	1	3	3	5	3	2	4	1	4
0	0	1	2	1	3	2	3	2	1	2	2	2	3	2	2	1	2	3	1	2	3	2	1	1	2	1	2	2	1	3	3	3	3	3	1	2	2	2	1	1	2	1	1	1	1	2	3	1	3
0	1	1	2	1	1	1	2	1	2	1	2	1	3	2	2	3	2	3	2	2	2	2	1	1	2	2	1	1	2	1	3	2	2	1	1	1	1	2	1	1	1	2	2	1	1	1	4	1	4
0	0	1	2	1	2	2	2	3	1	1	1	1	2	1	2	3	1	1	2	1	2	1	2	1	4	2	1	4	2	2	2	2	3	2	1	2	3	4	4	2	2	2	5	1	5	3	5	5	4
0	1	1	2	1	2	1	2	2	2	2	2	1	2	2	1	4	2	2	4	1	2	2	2	1	2	2	2	2	2	2	2	3	3	2	1	2	2	2	2	2	1	2	4	2	4	3	4	3	5
0	1	1	2	1	3	2	2	2	2	2	2	2	2	3	3	3	3	3	3	3	3	3	1	1	1	1	1	1	1	1	1	2	2	1	2	2	1	1	1	1	1	3	3	3	3	3	3	3	3
0	1	1	2	1	3	1	1	3	2	2	3	1	1	1	2	3	1	2	3	1	1	2	1	1	2	2	1	1	1	2	3	1	2	1	1	2	1	2	1	1	1	3	4	3	5	3	4	1	3
0	0	1	2	1	1	1	1	2	1	2	2	1	1	1	1	3	1	2	2	1	1	3	1	1	2	2	1	1	1	1	2	2	2	1	1	1	1	2	1	1	1	2	3	2	4	3	3	2	4
0	1	1	2	1	2	1	1	3	1	2	3	1	1	1	2	4	2	2	4	1	1	1	1	1	1	1	1	1	1	2	1	1	1	1	1	1	1	1	1	1	1	1	5	1	3	3	5	2	5
0	0	1	2	1	2	2	2	3	1	1	2	1	1	2	2	3	1	1	2	1	2	2	2	2	2	2	2	2	2	1	2	2	2	2	2	1	1	2	2	2	1	1	2	1	2	1	1	1	3
0	1	1	2	1	3	3	3	2	1	2	4	3	3	2	3	3	2	2	3	2	4	2	3	3	4	4	1	2	1	3	3	2	3	4	2	3	3	3	1	2	3	5	4	4	4	4	4	4	1
0	0	1	2	1	1	1	2	2	1	2	3	1	2	1	2	3	2	2	3	1	2	1	1	2	3	2	1	2	1	1	3	3	2	1	2	1	1	2	2	1	1	1	1	1	3	3	3	1	2
0	1	1	2	1	1	1	1	3	1	3	3	1	1	1	1	4	1	2	4	1	2	2	2	2	2	2	2	2	3	3	3	3	2	2	2	2	3	3	2	3	2	2	4	1	3	3	4	1	4
0	1	1	2	1	2	1	1	3	1	1	3	1	2	1	1	2	1	1	2	1	2	1	2	1	3	2	1	2	1	1	3	3	2	1	1	1	1	3	1	1	1	1	3	1	3	2	2	1	4
0	0	1	2	1	3	3	2	2	2	3	3	2	2	3	3	2	2	3	3	2	2	1	3	1	3	3	1	2	1	3	3	3	3	2	2	2	2	3	2	1	2	2	3	2	3	1	4	2	2
0	1	1	2	1	2	1	1	2	1	2	3	1	1	1	2	3	1	2	3	1	1	1	1	1	2	2	1	2	1	1	2	2	1	2	1	1	1	2	2	1	1	3	3	1	2	1	2	1	4
0	1	1	2	1	2	2	2	2	1	2	3	1	3	2	1	4	1	2	2	1	3	2	2	2	2	2	3	3	2	1	4	3	3	2	2	1	1	3	3	3	1	3	1	1	2	3	4	1	4
0	1	1	2	1	3	2	3	3	2	4	1	1	3	2	2	3	2	4	2	1	3	1	2	2	3	3	2	3	3	4	4	3	4	3	2	3	4	3	2	2	4	2	3	1	3	1	1	1	2
0	0	1	2	1	1	1	1	3	2	2	4	1	1	1	1	2	1	1	3	1	1	1	1	1	1	2	1	2	1	2	2	1	1	1	1	1	1	2	4	1	1	2	3	3	1	1	3	1	4
0	0	1	2	1	2	2	1	2	1	1	2	1	3	2	1	2	1	1	3	1	2	2	3	1	3	3	1	3	1	3	4	3	2	3	2	2	3	3	3	1	1	3	4	3	4	4	4	4	3
0	0	1	2	1	1	1	1	2	2	2	1	2	4	1	2	4	1	2	3	1	2	1	2	1	1	1	1	2	1	1	2	2	2	1	1	2	1	1	2	1	1	2	4	3	2	3	4	2	5
0	1	1	2	1	2	1	1	1	1	2	4	1	4	2	4	2	1	1	1	3	2	1	2	1	2	3	1	2	1	1	3	3	2	2	1	2	2	3	1	1	1	3	3	1	2	1	3	1	2
0	0	1	2	1	4	3	2	3	2	4	4	2	3	4	2	4	4	4	4	2	4	3	3	3	2	4	3	3	3	2	3	3	3	2	3	2	4	4	4	3	3	2	5	1	2	4	4	2	2
0	1	1	2	1	2	3	2	2	1	3	3	1	1	2	2	3	1	2	3	1	2	1	2	2	1	2	1	2	2	2	2	2	2	1	2	1	1	2	1	2	1	2	4	1	3	3	3	1	4
0	0	1	2	1	4	2	4	1	1	1	3	1	2	3	2	2	1	2	3	1	3	1	2	2	2	2	1	2	2	1	3	3	3	2	2	1	1	2	2	2	1	1	1	1	4	1	4	1	4
0	1	1	2	1	2	1	1	2	2	1	2	1	3	4	3	2	1	1	2	3	2	1	1	1	2	2	1	2	1	1	3	2	1	1	1	1	1	2	1	2	1	1	1	1	1	1	3	1	4
0	1	1	2	1	3	2	2	2	2	2	4	2	3	2	3	3	2	4	4	2	3	2	2	1	2	3	1	3	3	2	3	3	2	3	1	1	1	3	1	3	1	3	2	3	2	1	4	1	3
0	1	1	2	1	1	1	1	3	2	3	4	1	1	2	1	4	1	2	4	1	2	2	3	3	3	3	1	2	4	4	3	2	4	4	3	2	4	2	2	2	3	4	5	2	5	3	5	4	3
0	1	1	2	1	1	1	1	3	2	1	2	1	3	1	2	1	1	1	1	1	1	2	2	2	3	2	1	2	1	2	3	2	3	2	1	2	2	2	2	1	2	2	2	1	1	1	2	1	5
0	1	1	2	1	3	2	3	2	2	3	4	2	2	2	2	4	2	3	4	1	1	2	2	1	3	2	1	2	2	1	3	2	2	2	1	1	1	3	2	2	1	4	4	3	4	4	5	2	2
0	0	1	2	1	4	3	3	3	1	3	4	2	3	3	2	4	1	3	4	1	4	3	3	4	4	3	4	4	3	4	4	3	3	3	2	2	2	3	4	4	2	4	5	3	5	5	4	3	3
0	0	1	2	1	3	1	3	4	1	1	4	1	1	1	3	4	1	1	3	1	2	1	1	2	4	4	1	3	4	2	3	3	3	3	4	1	1	2	2	3	1	4	5	4	5	5	5	3	4
0	0	1	2	1	1	3	2	4	1	3	4	1	1	2	2	4	1	3	4	1	1	2	1	1	3	3	1	2	1	2	3	2	2	1	1	1	2	2	1	2	1	2	2	2	2	3	4	2	4
0	0	1	2	1	3	4	2	4	3	4	4	1	3	4	3	4	4	2	3	1	2	1	3	1	2	3	1	3	2	2	3	4	3	3	1	4	3	2	2	3	3	3	4	2	2	2	3	1	2
0	1	1	2	1	1	1	2	4	1	1	3	1	2	2	1	3	1	1	2	1	1	2	2	2	2	1	1	2	2	1	3	3	1	2	2	4	1	2	2	1	1	1	5	1	1	1	4	1	5
0	0	1	2	1	4	2	3	3	2	3	4	2	2	2	2	3	1	3	4	2	3	3	2	1	2	2	1	2	2	2	4	4	4	3	2	1	2	3	2	1	2	4	5	3	4	3	4	3	2
0	0	1	2	1	1	2	1	2	1	3	3	1	2	3	3	3	2	3	3	1	2	1	3	1	1	1	1	2	1	2	3	4	2	1	1	2	1	1	1	1	1	4	4	2	3	1	3	1	4
0	0	1	2	1	2	3	2	4	1	1	3	1	2	3	2	3	1	1	4	1	2	1	2	1	3	2	1	1	1	2	3	3	3	2	1	1	3	1	1	2	1	1	2	1	3	2	3	2	4
0	0	1	2	1	3	4	2	3	2	2	2	1	4	3	2	2	1	1	1	1	2	1	1	1	1	1	2	1	1	1	2	2	2	1	1	1	1	1	1	2	1	3	1	1	1	1	5	1	3
0	1	1	2	1	1	2	1	3	1	1	3	1	2	2	2	3	1	1	3	1	2	3	2	1	2	2	1	2	1	2	3	3	3	3	1	3	2	2	1	1	1	2	2	1	2	2	4	1	4
0	0	1	2	1	3	2	2	3	3	2	2	2	2	3	2	3	2	3	3	1	1	1	2	1	4	2	1	1	1	4	2	2	4	2	1	3	3	2	1	1	3	1	4	1	3	2	3	2	4
0	1	1	2	1	2	1	2	2	1	2	3	1	1	1	1	3	1	3	3	1	2	1	2	2	2	3	2	2	3	2	3	3	2	2	1	2	3	3	1	2	2	2	4	2	3	2	3	2	3
0	1	1	2	1	4	4	4	1	4	1	4	3	4	4	4	1	3	1	4	4	4	3	4	3	4	4	1	4	3	4	4	4	4	4	3	4	4	4	3	2	4	2	1	3	2	2	2	1	1
0	1	1	2	1	2	2	1	2	1	1	3	1	2	1	1	3	1	1	3	1	1	2	2	1	1	1	1	1	2	1	2	1	1	1	1	1	2	2	1	1	1	2	5	3	4	3	3	3	4
0	1	1	2	1	2	3	2	3	1	3	4	1	2	4	2	4	1	3	4	2	2	1	1	1	2	3	2	2	2	2	3	3	3	1	3	2	2	3	2	1	2	2	5	3	1	1	4	2	3
0	0	1	2	1	2	3	1	2	1	4	4	1	1	4	2	4	1	4	4	1	3	4	4	1	4	2	1	4	1	4	4	4	4	4	1	4	4	4	1	2	3	3	5	3	4	5	5	1	2
0	0	1	2	1	3	4	3	4	3	2	4	1	3	2	2	4	1	4	4	1	3	2	3	2	3	3	1	4	3	4	4	4	4	4	3	4	4	4	2	2	4	4	5	4	5	5	5	3	2
0	1	1	2	1	2	2	2	2	2	2	2	2	2	1	2	2	1	1	3	1	1	1	2	2	3	3	1	1	1	4	4	1	1	1	1	3	1	4	1	1	4	2	3	2	3	4	4	1	4
0	0	1	2	1	1	1	1	3	1	1	1	1	3	2	1	4	1	1	2	1	1	1	1	1	2	1	1	1	1	1	2	1	2	1	1	1	1	1	1	1	1	1	1	1	1	1	1	1	5
0	0	1	2	1	2	1	1	3	1	1	2	1	3	3	4	4	1	2	2	1	2	1	3	1	4	2	1	2	1	2	4	4	3	3	1	2	3	3	2	1	1	4	4	3	4	3	3	2	5
0	1	1	2	1	3	2	1	2	2	2	3	2	2	1	3	3	1	2	3	1	2	1	2	1	3	2	1	2	1	3	4	3	3	2	1	2	2	3	1	1	1	2	5	2	4	3	4	1	3
0	0	1	2	1	3	2	2	4	3	3	3	2	2	3	2	3	1	1	3	1	3	2	3	2	3	4	1	2	1	4	4	4	4	4	3	4	4	4	3	3	4	3	4	2	3	2	2	3	2
0	0	1	2	1	2	3	1	3	1	1	3	1	2	3	1	4	1	1	3	1	2	1	2	1	1	2	2	2	1	2	2	2	2	2	3	2	2	2	2	2	2	2	4	2	3	3	4	2	3
0	0	1	2	1	2	1	1	2	1	1	1	1	1	1	1	2	1	1	1	1	2	1	1	1	1	1	1	1	1	1	2	1	1	2	1	1	1	1	1	1	1	1	3	1	3	2	4	1	5
0	0	1	2	1	2	1	1	2	1	1	4	2	1	2	3	4	1	1	4	2	4	4	4	4	4	4	3	3	4	4	3	4	3	2	3	3	3	4	3	3	4	3	4	2	5	5	5	1	3
0	0	1	2	1	3	2	2	2	2	3	1	1	2	2	1	1	1	1	1	1	2	2	1	1	3	2	1	2	4	4	4	4	4	4	4	2	2	2	2	2	2	2	2	2	2	2	4	1	3
0	0	1	2	1	3	1	2	3	3	4	4	2	4	4	2	4	2	4	3	2	3	3	3	3	2	3	1	3	3	3	3	3	3	3	3	2	3	3	3	3	1	3	4	3	3	3	4	2	2
0	0	1	2	1	3	3	3	1	1	2	2	1	3	1	2	4	2	4	3	1	3	4	4	2	2	4	1	3	2	3	4	4	4	2	1	3	2	4	1	4	4	2	5	1	2	2	3	1	2
0	1	1	2	1	2	1	2	3	1	1	3	1	2	1	1	3	1	1	3	1	3	3	2	1	2	2	1	2	2	1	3	2	2	2	1	2	1	2	1	1	2	3	5	1	4	3	5	3	4
0	1	1	2	1	2	1	1	1	1	1	3	1	2	1	1	4	1	1	4	1	1	1	2	1	3	2	1	1	2	2	2	2	2	1	1	1	1	2	2	1	1	4	5	1	4	3	5	2	3
0	0	1	2	1	2	1	2	3	2	3	4	1	1	1	2	3	1	1	4	1	3	2	4	1	3	2	1	2	1	4	4	3	4	2	1	2	4	2	1	1	2	3	5	5	3	2	4	1	3
0	1	1	2	1	2	2	2	3	1	1	3	1	1	1	1	3	1	1	3	1	3	3	3	3	2	2	3	4	3	3	3	3	3	2	3	2	3	4	3	3	4	4	5	2	4	4	5	5	4
0	1	1	2	1	3	2	1	2	2	2	3	1	2	2	2	3	1	2	1	1	3	1	4	2	3	4	2	3	3	4	4	3	4	3	2	2	2	3	2	3	3	2	5	3	3	3	3	1	4
0	0	1	2	1	2	1	1	2	2	1	3	1	3	2	1	4	1	1	2	1	2	1	2	1	2	2	2	2	1	1	2	2	1	1	1	1	1	2	2	2	1	1	5	1	4	1	2	1	5
0	1	1	2	1	4	2	2	3	2	2	3	4	4	2	2	1	1	1	1	1	3	2	2	1	4	2	1	2	1	3	4	4	3	3	1	3	3	4	1	2	2	2	1	3	1	1	4	4	1
0	1	1	2	1	3	3	3	2	1	2	2	2	3	4	1	2	1	3	2	2	1	2	1	1	3	1	2	1	2	2	1	2	1	1	2	2	1	1	2	1	1	1	1	1	1	1	2	1	4
0	1	1	2	1	2	3	2	2	1	1	1	2	2	3	2	3	1	2	1	1	3	3	1	1	2	3	1	2	2	2	4	3	4	3	2	2	1	2	1	2	2	1	3	1	1	1	3	1	4
0	1	1	2	1	3	2	1	4	1	2	4	2	2	2	1	2	1	1	1	1	2	1	2	2	1	2	1	2	1	1	3	2	2	1	1	1	1	2	2	1	1	3	4	3	5	3	3	3	2
0	1	1	2	1	4	3	3	4	4	4	4	1	2	3	2	3	3	4	4	2	1	1	2	2	2	1	1	2	1	2	3	3	2	1	1	1	2	3	3	2	2	3	2	1	3	3	4	3	2
0	1	1	2	1	3	2	3	2	2	3	2	1	3	3	2	2	1	2	2	1	2	2	1	1	1	3	1	2	1	2	3	3	2	2	1	1	2	3	1	1	1	1	3	1	3	3	4	2	4
0	0	1	2	1	2	1	1	1	1	2	4	1	2	2	1	2	1	2	4	1	2	1	1	1	1	2	1	2	1	2	3	2	2	1	1	1	1	2	1	1	1	3	2	4	4	2	4	3	3
0	1	1	2	1	3	2	3	3	3	3	3	2	3	3	2	3	2	3	4	1	2	2	2	2	3	2	1	2	1	3	3	3	3	3	1	3	3	3	2	2	3	3	3	3	3	3	2	2	2
0	0	1	2	1	3	2	2	4	2	1	4	2	3	4	2	4	1	2	4	1	4	2	3	2	3	3	3	3	2	2	3	3	3	3	3	3	2	4	2	2	2	3	4	3	3	3	4	5	3
0	1	1	2	1	3	1	2	3	1	1	2	1	3	1	2	4	1	1	2	1	4	2	4	1	1	4	2	4	3	3	4	4	4	4	4	3	4	4	2	3	4	3	5	2	3	2	4	2	4
0	1	1	2	1	1	1	1	3	1	1	4	1	1	1	1	3	1	1	4	1	2	1	3	3	1	3	4	4	2	4	4	4	3	4	2	2	4	4	4	4	4	4	5	4	5	3	5	2	4
0	0	1	2	1	2	1	1	2	1	1	2	1	2	2	1	3	1	2	3	1	2	2	2	1	1	1	1	2	2	1	4	3	2	2	1	1	1	2	1	1	1	1	3	1	3	1	1	1	5
0	1	1	2	1	3	2	2	4	1	1	3	1	2	2	2	4	1	1	4	2	2	1	2	1	1	2	1	2	1	2	2	3	3	3	1	2	2	3	1	2	2	3	5	3	4	4	4	3	4
0	0	1	2	1	2	1	1	2	1	1	1	1	1	1	2	2	2	1	1	1	2	1	1	1	2	2	2	1	1	1	2	1	1	1	1	2	1	2	2	1	1	3	3	1	2	2	1	1	5
0	1	1	2	1	4	2	3	3	3	4	3	2	2	1	2	2	1	2	4	1	4	2	3	1	2	3	1	4	3	4	4	4	4	4	3	3	4	4	3	3	4	3	3	3	3	2	3	2	1
0	1	1	2	1	2	1	1	2	1	2	4	1	1	1	1	2	1	2	4	1	2	1	1	2	2	1	1	1	2	2	2	2	2	2	1	1	2	1	2	1	1	2	3	1	2	2	2	1	4
0	0	1	2	1	3	1	1	3	2	2	2	1	3	2	1	3	1	2	2	1	2	1	2	1	1	2	1	1	1	1	1	1	1	1	1	2	2	2	1	1	1	1	3	1	3	1	3	1	3
0	0	1	2	1	2	1	1	2	1	1	3	1	2	1	1	3	1	1	3	1	2	1	2	1	3	2	1	2	1	2	3	3	3	2	1	2	2	2	1	2	1	2	4	3	4	1	4	2	5
0	0	1	2	1	4	1	1	4	1	3	3	1	4	2	1	4	1	2	4	1	4	1	1	1	1	1	1	4	1	1	4	4	4	4	1	4	2	4	3	4	2	3	1	1	3	2	4	1	2
0	0	1	2	1	3	2	2	1	1	1	3	2	2	1	1	3	1	1	3	1	2	2	2	1	3	3	1	3	3	3	2	2	2	2	2	1	2	3	1	2	1	2	4	2	3	2	3	4	2
0	0	1	2	1	4	1	1	1	1	1	2	1	1	1	1	2	1	1	2	1	1	2	2	2	3	2	1	2	2	1	3	3	2	2	1	2	2	2	3	2	2	1	2	2	3	4	3	3	3
0	0	1	2	1	2	1	1	4	1	1	4	1	2	4	1	4	1	1	4	1	2	1	2	2	2	2	1	2	2	1	3	2	3	2	2	1	1	2	3	2	1	3	2	1	2	1	1	3	4
0	1	1	2	1	1	1	2	2	2	2	2	1	3	2	2	4	2	3	2	1	3	1	1	1	2	3	1	2	1	1	2	1	2	1	1	1	1	2	1	1	1	3	2	1	1	1	3	1	3
0	0	1	2	1	2	1	2	2	1	1	2	1	2	1	2	2	1	1	2	1	2	2	2	1	2	2	2	2	2	2	3	3	2	2	1	1	2	2	2	1	1	1	3	1	2	1	3	1	4
0	0	1	2	1	1	3	2	2	1	2	3	1	1	1	2	3	1	3	3	1	2	1	2	2	3	3	1	3	3	2	3	3	3	3	1	2	2	2	1	2	1	2	4	1	3	2	4	1	2
0	0	1	2	1	2	1	2	2	1	1	3	1	2	1	2	2	1	1	3	1	3	1	2	2	3	2	1	1	3	3	4	3	3	3	2	2	1	3	2	2	1	2	2	1	2	1	2	3	4
0	0	1	2	1	3	1	3	2	2	2	3	3	3	1	3	1	2	2	2	2	3	2	3	3	3	3	2	4	3	3	4	4	4	3	3	4	3	3	3	2	3	1	1	1	1	1	1	1	2
0	0	1	2	1	3	4	1	2	1	2	4	2	3	4	1	4	1	1	4	1	2	3	2	3	3	1	2	2	2	3	4	3	2	2	1	1	2	3	4	3	2	4	5	3	5	5	5	5	2
0	1	1	2	1	2	1	3	1	1	1	2	1	3	2	3	1	1	1	1	1	2	2	2	1	1	2	1	2	2	1	2	3	1	2	1	1	1	2	2	2	1	1	2	1	3	2	3	3	2
0	0	1	2	1	3	2	3	3	2	2	3	3	2	2	2	3	1	3	3	2	3	2	2	1	4	2	2	3	2	4	3	3	3	2	2	4	4	4	2	4	4	4	3	2	3	4	5	2	3
0	0	1	2	1	3	3	3	3	3	3	3	3	3	3	3	3	3	3	3	3	2	2	2	1	2	2	1	1	1	2	2	2	2	2	1	2	1	2	2	2	1	3	3	2	2	2	4	4	3
0	0	1	2	1	2	2	1	2	1	2	4	1	2	3	2	3	1	1	3	1	1	1	1	1	3	1	1	1	1	2	3	3	2	1	1	1	1	2	1	1	1	2	3	2	1	1	4	2	3
0	0	1	2	1	1	1	1	4	1	1	4	1	1	1	1	4	1	1	4	1	2	2	2	2	2	2	1	2	1	1	2	2	2	1	2	1	2	2	3	2	1	3	5	1	4	3	4	1	5
0	0	1	2	1	2	1	2	4	2	2	4	1	1	1	2	3	2	1	4	1	3	2	3	2	2	3	1	4	2	2	3	3	3	3	3	3	4	2	1	4	4	1	4	1	4	4	5	4	4
0	0	1	2	1	2	2	2	4	1	2	2	1	2	1	3	3	1	1	2	1	3	3	2	3	1	4	4	2	2	3	3	3	3	2	3	3	3	3	4	2	2	2	4	1	4	1	4	4	3
0	0	1	2	1	2	2	1	1	1	1	4	1	1	2	1	4	1	1	4	1	2	2	3	3	1	2	3	3	1	1	3	3	3	2	1	2	1	2	3	2	1	3	4	2	3	3	3	2	3
0	0	1	2	1	2	1	2	3	1	1	3	1	3	1	2	3	1	1	3	1	2	2	2	1	2	2	1	3	1	1	2	2	1	3	1	1	1	3	1	1	1	3	4	3	4	3	3	3	4
0	0	1	2	1	4	4	4	3	1	4	4	3	2	4	2	3	1	4	4	2	4	4	4	4	4	4	4	4	4	4	4	4	4	4	4	4	4	4	4	4	4	3	2	3	4	4	3	1	1
0	0	1	2	1	3	2	4	2	2	2	2	2	2	2	2	3	1	1	3	1	3	4	4	3	3	3	2	3	2	2	3	3	3	3	2	2	2	4	2	3	3	2	2	2	4	3	1	4	2
0	0	1	2	1	2	1	1	2	2	2	3	1	2	2	2	3	2	2	3	1	2	1	2	1	3	2	1	2	1	3	3	2	2	1	1	2	2	2	1	1	1	1	3	2	1	1	2	4	4
0	0	1	2	1	1	1	1	2	1	1	2	1	2	1	1	3	1	1	2	1	2	2	2	2	3	2	1	2	3	1	3	3	3	1	1	1	1	2	1	1	1	1	2	1	1	1	1	1	4
0	0	1	2	1	2	1	1	4	1	1	2	1	3	1	1	3	1	1	3	1	2	2	2	2	2	2	2	2	2	2	3	2	2	2	2	2	2	2	3	2	2	4	4	4	2	1	3	1	4
0	0	1	2	1	1	3	2	3	1	2	3	1	1	2	2	2	1	1	1	1	2	2	2	1	3	2	1	1	1	3	3	2	2	2	2	2	2	2	2	2	2	2	1	1	2	1	1	1	3
0	1	1	2	1	2	1	3	2	2	2	2	2	2	1	2	2	1	2	2	1	3	1	2	1	3	3	1	3	3	2	3	3	3	3	1	2	2	3	2	2	1	2	4	3	3	4	4	2	3
0	0	1	2	1	2	1	1	4	2	2	2	1	2	2	1	4	1	2	4	1	3	3	3	4	3	4	4	4	3	4	4	4	3	3	4	3	3	4	3	2	3	4	5	3	5	3	5	2	3
0	1	1	2	1	2	1	2	2	1	1	3	1	1	1	1	3	1	1	3	1	1	2	1	2	2	2	1	2	1	1	3	3	1	2	1	1	1	3	1	2	1	2	1	2	2	3	5	3	3
0	0	1	2	1	3	1	2	3	1	2	2	2	1	1	1	2	1	1	1	1	2	1	2	1	2	1	1	2	1	1	2	2	2	3	2	1	1	2	1	1	1	3	4	4	4	3	4	2	3
0	0	1	2	1	4	3	4	4	4	3	3	1	3	3	2	2	2	1	1	1	1	1	2	1	1	1	1	1	1	4	2	2	1	1	1	1	3	1	1	2	2	3	4	3	5	3	3	2	1
0	1	1	2	1	2	2	1	2	1	1	2	1	2	3	2	4	1	1	4	1	2	1	1	1	1	2	1	2	2	1	3	3	3	1	1	2	1	3	1	2	1	2	5	1	4	2	4	1	4
0	0	1	2	1	3	2	3	2	2	2	2	3	1	2	1	2	1	1	1	1	2	1	2	1	2	1	1	2	1	2	3	3	3	2	1	2	3	2	2	2	2	1	5	1	4	2	3	2	2
0	1	1	2	1	2	1	2	2	1	2	3	1	1	1	2	2	1	2	3	1	2	1	2	1	2	2	1	2	3	1	2	3	1	2	2	1	2	2	1	1	1	3	4	4	4	4	4	2	3
0	0	0	2	1	2	1	3	2	1	2	3	1	2	2	2	2	1	3	3	1	3	2	2	1	3	3	1	3	2	4	4	3	4	3	2	2	3	2	2	2	2	3	5	4	4	3	4	5	2
0	0	0	2	1	4	4	2	4	3	4	1	1	2	3	2	2	1	3	4	1	4	3	2	2	3	3	2	3	2	4	3	4	3	2	2	2	3	3	2	2	2	4	3	3	4	4	5	3	5
0	0	0	2	1	2	2	3	1	1	1	2	1	2	2	1	2	1	2	1	1	2	2	1	1	2	2	1	2	3	1	3	3	2	1	1	1	1	1	1	1	1	1	2	1	1	1	3	1	3
0	1	0	2	1	3	1	3	1	1	1	3	3	2	1	4	2	1	1	1	1	3	3	3	3	2	3	3	4	2	2	3	4	3	2	2	2	1	3	2	3	1	2	3	2	2	3	2	1	3
0	0	0	2	1	3	3	3	3	3	3	3	3	1	2	1	2	1	2	4	1	2	1	2	2	2	2	2	2	2	2	2	2	2	2	2	2	2	2	2	2	2	2	1	1	1	1	1	1	2
0	1	0	2	1	3	2	1	1	2	2	1	2	2	2	1	1	1	2	2	1	2	2	3	1	2	2	1	3	2	2	3	3	3	2	1	2	2	3	1	1	2	2	1	1	2	2	3	1	2
0	0	0	2	1	2	1	1	1	2	1	3	1	3	2	1	3	2	3	4	1	1	1	1	1	1	1	1	4	2	1	3	4	1	2	1	1	1	1	1	1	1	3	5	2	3	4	5	2	5
1	1	1	2	2	2	2	2	4	2	3	1	1	2	1	2	2	1	2	1	1	1	1	2	1	2	2	1	1	1	2	2	1	2	1	1	1	2	2	1	1	2	1	1	2	1	1	1	1	3
1	1	1	2	2	1	1	1	2	1	1	3	1	2	1	1	2	1	1	2	1	2	1	2	1	2	2	1	2	2	1	2	2	2	1	1	2	1	1	2	1	1	1	4	1	2	2	4	4	5
1	1	1	2	2	3	4	2	4	2	4	4	4	3	2	1	2	3	2	1	2	3	3	3	2	4	4	2	4	2	4	4	4	4	2	3	3	4	4	2	3	4	2	2	2	1	1	1	1	2
1	1	1	2	2	3	2	2	3	2	3	2	1	2	1	1	1	1	2	2	1	2	1	2	1	2	2	1	1	1	3	3	1	2	1	1	1	1	2	1	1	1	1	1	2	3	1	2	1	4
1	1	1	2	2	2	2	2	2	1	2	4	2	2	1	2	2	1	2	2	1	1	2	1	1	1	2	1	2	1	1	2	2	2	1	1	1	1	2	2	1	1	3	1	2	1	1	3	1	3
1	0	1	2	2	4	4	3	2	2	3	3	2	3	2	3	1	1	2	3	4	3	2	3	1	4	4	2	3	3	3	4	3	4	3	4	2	2	4	3	4	1	2	4	2	4	2	4	4	4
1	1	1	2	2	3	2	2	4	1	2	2	2	2	1	2	4	1	2	2	2	2	1	2	2	2	3	3	3	2	2	2	2	2	2	2	2	2	2	1	2	1	2	2	2	2	3	4	1	3
1	0	1	2	2	3	2	2	2	3	2	4	2	3	2	3	3	3	2	3	2	1	1	2	1	2	1	1	1	1	1	3	2	2	1	1	1	1	1	1	1	1	3	1	1	1	1	1	1	5
1	1	1	2	2	3	3	3	4	2	1	1	1	2	3	1	1	1	1	1	1	3	2	3	1	4	3	1	3	1	1	4	2	4	2	4	3	4	4	1	2	3	1	2	1	1	1	4	1	2
1	1	1	2	2	1	2	1	3	1	1	2	1	2	2	2	3	1	1	2	1	3	2	2	1	2	2	2	2	2	2	3	3	3	2	1	2	1	2	2	2	1	3	3	2	2	3	3	4	4
1	1	1	2	2	4	2	3	3	2	2	3	3	2	2	1	3	1	3	1	2	3	1	2	4	4	2	1	4	2	4	4	4	4	3	1	3	3	4	4	2	2	2	2	2	1	1	3	1	2
1	0	1	2	2	2	2	1	2	1	1	3	1	2	1	1	2	1	1	2	1	1	1	1	2	2	2	1	1	1	1	1	1	1	1	1	2	1	1	1	2	1	1	1	1	1	1	1	1	3
1	1	1	2	2	3	4	2	2	2	3	2	1	2	2	3	2	2	2	2	1	4	2	3	1	4	3	1	3	3	4	4	4	4	3	1	2	4	3	2	3	3	1	1	1	1	1	2	1	3
1	1	1	2	2	3	2	3	4	2	1	3	1	2	1	2	1	2	1	2	1	2	1	2	1	1	1	1	2	1	1	3	2	3	1	1	1	1	2	1	1	1	2	1	1	1	1	3	2	4
1	1	1	2	2	2	2	1	3	1	2	2	1	2	2	1	2	1	2	2	2	4	2	4	3	3	4	4	4	4	4	4	3	4	3	4	4	4	4	3	3	4	2	2	2	3	2	3	1	3
1	0	1	2	2	3	4	2	3	3	3	3	2	3	4	3	3	3	3	3	4	3	2	3	2	3	3	1	4	2	4	4	4	4	4	2	3	2	3	3	3	3	2	1	2	1	1	1	1	3
1	1	1	2	2	2	1	2	3	1	1	1	1	2	1	1	2	1	1	1	1	3	3	3	2	1	3	1	3	3	3	3	3	3	3	3	3	3	3	3	3	3	3	2	1	1	1	4	3	4
1	0	1	2	2	3	1	1	3	2	2	4	1	3	1	2	1	1	1	1	3	1	1	2	1	3	2	1	2	2	2	2	2	2	2	1	3	3	2	1	1	2	3	1	3	1	1	1	2	3
1	1	1	2	2	2	3	4	3	3	2	3	2	3	3	4	3	1	2	2	1	3	2	2	2	2	3	2	3	3	2	2	2	2	2	1	2	2	2	1	2	2	3	1	3	1	1	2	3	2
1	1	1	2	2	3	3	4	4	3	2	1	3	4	2	4	1	2	2	1	3	1	1	1	1	2	3	1	2	4	3	3	2	3	2	1	2	2	3	1	1	2	3	1	1	1	1	1	1	3
1	1	1	2	2	2	1	2	1	1	2	3	2	2	1	2	2	1	1	2	2	2	1	2	1	3	2	1	3	4	3	4	3	3	2	1	2	1	2	1	1	1	1	1	1	1	1	4	1	3
1	1	1	2	2	2	2	3	1	1	1	2	2	2	2	2	3	1	1	2	1	1	3	2	1	2	2	1	2	1	2	2	2	2	2	1	3	2	2	2	2	2	2	1	1	1	1	4	2	4
1	1	1	2	2	2	1	1	2	1	1	2	2	2	1	2	1	1	1	1	2	3	2	3	3	4	3	3	3	2	3	4	4	4	2	2	3	4	3	3	3	3	1	1	1	1	1	1	2	2
1	0	1	2	2	3	2	1	3	2	3	3	2	3	2	2	3	2	3	3	2	4	3	2	4	4	2	4	2	4	4	4	4	4	4	4	4	4	4	3	3	4	2	2	3	2	1	2	3	2
1	0	1	2	2	2	1	2	3	1	2	3	1	1	3	3	1	3	3	1	1	2	2	3	2	3	2	3	2	2	3	1	2	2	3	3	2	2	2	1	4	3	1	4	2	3	4	4	2	4
1	0	1	2	2	2	1	1	2	1	1	2	1	1	1	1	3	1	1	2	1	2	1	2	1	1	1	2	2	1	1	2	2	2	1	1	1	1	2	2	2	1	1	1	1	1	1	3	1	4
1	0	1	2	2	3	2	3	4	2	4	2	3	2	3	3	2	2	2	2	2	4	2	4	2	4	3	2	2	2	4	4	3	4	1	2	4	4	3	3	1	4	1	1	1	1	1	3	1	3
1	1	1	2	2	1	1	1	2	1	1	2	1	1	1	2	2	2	1	1	1	1	1	2	1	2	1	1	2	2	2	3	3	2	1	1	2	1	2	1	1	1	2	3	1	1	1	2	1	5
1	1	1	2	2	3	2	4	4	1	1	4	1	2	1	1	2	1	1	1	1	1	2	3	2	2	3	2	2	1	2	3	4	3	2	2	3	1	2	2	1	1	4	1	2	3	1	3	2	5
1	0	1	2	2	3	2	2	2	3	4	4	3	2	1	2	2	3	2	2	2	1	2	2	1	2	1	1	1	2	1	2	2	1	1	1	1	1	2	1	1	1	2	1	1	1	1	1	1	2
1	0	1	2	2	2	3	2	3	1	1	2	1	1	1	1	2	2	1	1	2	2	3	2	2	2	3	3	3	3	2	3	2	3	1	1	1	3	2	2	1	2	1	3	1	1	1	2	1	3
1	1	1	2	2	2	1	1	3	1	1	2	1	2	2	1	1	1	1	1	1	4	3	3	2	3	3	4	3	2	4	4	4	4	3	4	3	4	3	4	2	4	3	2	3	1	1	4	3	3
1	0	1	2	2	2	3	3	3	3	2	3	1	2	1	2	2	1	1	2	1	2	2	1	2	2	1	1	1	2	2	2	1	2	2	2	2	2	2	2	2	1	1	1	1	1	1	3	3	2
1	0	1	2	2	2	2	1	3	2	1	2	2	3	2	1	3	2	2	3	1	2	3	3	3	2	2	2	2	2	2	2	2	2	2	3	2	2	2	2	2	2	3	3	3	4	3	4	3	4
1	1	1	2	2	2	1	2	2	2	2	4	1	2	1	2	4	2	2	3	1	1	2	1	2	3	1	2	3	2	1	3	4	3	3	2	2	2	2	4	3	2	4	4	4	2	2	4	5	3
1	1	1	2	2	1	1	1	2	1	1	1	1	1	1	1	2	1	1	1	1	1	2	1	2	1	1	1	1	1	1	2	2	1	1	1	1	1	2	2	2	1	1	1	1	1	1	4	1	5
1	0	1	2	2	2	2	2	3	2	2	2	1	3	2	2	3	2	1	1	1	2	2	2	1	2	1	1	2	1	2	4	4	3	2	1	2	2	3	2	2	3	1	1	1	1	1	1	1	4
1	1	1	2	2	2	2	1	2	1	1	2	1	1	1	1	2	1	1	2	1	2	1	1	1	2	2	1	2	1	1	2	2	2	1	1	1	1	2	1	2	1	3	1	3	3	1	3	3	4
1	1	1	2	2	3	2	3	3	2	2	2	2	2	2	2	2	1	1	1	1	3	1	2	2	2	4	2	4	2	4	4	4	4	4	2	4	4	4	3	4	2	2	1	2	1	1	5	1	2
1	0	1	2	2	2	2	2	3	3	1	3	1	3	2	2	2	3	1	2	1	3	1	4	3	4	2	2	2	1	4	3	3	3	3	1	4	4	3	2	1	2	1	1	1	1	1	4	1	4
1	0	1	2	2	2	2	2	2	2	2	2	1	3	2	2	1	2	1	1	2	3	2	2	1	3	2	1	1	2	2	3	3	2	2	2	1	3	2	1	1	1	1	1	1	1	1	2	1	4
1	0	1	2	2	2	1	1	4	2	2	4	1	1	1	1	4	3	3	4	1	3	1	2	2	2	3	3	2	2	3	3	4	3	4	1	2	2	2	1	2	1	3	4	1	2	1	5	1	5
1	1	1	2	2	2	1	2	2	1	1	3	1	2	1	2	3	1	1	3	1	1	1	1	2	1	2	1	1	2	1	2	1	1	1	1	1	1	2	2	1	1	1	3	1	1	1	4	1	4
1	1	1	2	2	3	2	3	4	1	2	4	2	2	2	2	2	2	2	4	2	1	1	1	1	1	1	1	1	2	1	3	3	2	1	1	2	1	2	1	1	1	3	2	2	1	1	5	1	3
1	1	1	2	2	3	3	3	3	4	4	4	3	2	2	1	1	3	2	3	1	2	1	2	2	3	2	1	2	1	2	2	2	3	2	1	2	4	3	1	3	3	3	2	2	1	1	1	1	1
1	0	1	2	2	3	3	3	3	2	2	3	2	2	2	3	1	2	1	3	2	2	3	2	2	2	3	2	2	2	1	3	2	1	2	2	1	1	3	2	2	1	2	1	2	3	1	3	4	3
1	0	1	2	2	4	2	4	3	2	2	3	3	3	2	3	1	1	1	1	3	2	2	1	1	2	2	1	2	1	2	2	3	2	1	1	1	2	2	1	2	1	1	1	2	1	1	1	1	1
1	1	1	2	2	2	2	2	2	1	1	2	1	1	1	2	2	1	1	2	1	1	1	2	1	1	1	1	2	2	3	2	2	3	2	2	2	3	2	2	2	1	3	1	2	2	1	3	2	4
1	1	1	2	2	1	1	2	1	1	2	2	1	4	2	3	1	1	1	1	2	2	1	1	1	1	2	1	3	1	1	3	1	1	1	1	1	1	4	1	1	1	1	1	1	1	1	2	1	4
1	0	1	2	2	2	2	1	1	1	1	1	1	3	1	2	1	1	1	1	2	3	1	3	1	4	3	3	3	3	2	4	4	3	3	1	1	1	3	1	1	1	1	1	1	1	1	1	1	3
1	0	1	2	2	4	4	3	2	4	4	4	2	4	3	2	3	3	4	4	2	3	2	3	3	4	4	4	3	2	2	3	3	3	3	2	3	2	4	3	3	2	4	1	2	1	2	3	1	1
1	1	1	2	2	2	1	1	2	1	2	2	1	2	1	2	2	1	1	2	1	2	1	1	1	1	2	2	1	1	2	2	2	3	2	1	1	1	2	2	2	1	1	3	1	2	1	4	1	4
1	1	1	2	2	2	2	1	3	2	2	2	1	2	2	1	2	1	1	1	1	3	2	2	1	2	3	2	3	4	1	2	2	2	2	1	1	2	2	2	2	1	2	1	1	3	1	1	2	4
1	0	1	2	2	2	1	1	1	2	1	1	1	1	1	1	1	2	1	1	1	2	1	1	2	1	2	1	2	1	1	3	2	1	2	2	2	1	3	1	3	1	1	4	1	1	1	1	1	5
1	1	1	2	2	1	1	1	2	1	1	2	1	1	1	1	1	1	1	1	1	1	2	2	2	2	2	1	1	1	1	2	2	2	1	1	1	1	2	2	2	1	1	2	1	1	1	3	1	5
1	0	1	2	2	3	2	1	2	2	2	1	2	2	1	1	1	1	1	1	3	1	2	2	1	1	2	1	1	1	2	2	1	2	1	1	2	2	2	1	1	2	1	2	1	1	1	2	1	3
1	1	1	2	2	2	2	2	2	1	1	2	1	2	2	2	2	1	1	2	1	1	2	1	1	2	2	2	2	1	1	2	2	2	1	1	1	2	2	1	1	1	1	3	1	1	1	3	1	4
1	0	1	2	2	3	3	2	2	1	1	3	1	2	2	2	3	1	1	2	1	2	2	2	1	2	2	2	2	2	3	3	2	2	2	2	2	3	3	2	3	3	2	3	2	3	2	2	3	3
1	1	1	2	2	2	1	2	1	1	1	2	1	1	1	1	1	1	1	2	1	1	1	1	1	2	1	1	2	1	1	2	3	2	1	1	1	1	2	1	1	1	1	1	1	1	1	2	1	4
1	1	1	2	2	2	2	2	2	2	2	2	2	2	2	2	1	2	1	2	2	2	1	1	1	1	2	2	2	2	2	3	2	2	2	1	2	2	2	2	1	1	2	1	1	1	1	3	1	4
1	1	1	2	2	2	1	1	2	1	1	2	1	2	1	1	2	1	1	2	1	1	1	1	1	2	1	1	1	1	1	2	1	1	1	1	1	1	1	1	1	1	1	3	1	1	1	2	3	5
1	0	1	2	2	2	2	2	2	1	1	1	1	1	1	1	3	1	1	3	1	1	1	1	1	2	1	1	2	1	1	2	2	1	1	1	1	1	1	1	2	1	2	3	1	4	1	4	1	5
1	1	1	2	2	3	3	4	4	4	4	4	3	4	4	4	3	4	3	3	4	2	2	3	3	4	4	3	3	2	4	3	3	3	3	2	3	3	4	3	3	2	2	4	1	2	2	3	1	3
1	1	1	2	2	2	1	1	2	2	1	2	1	2	1	1	3	1	1	1	1	1	1	2	1	2	3	1	2	1	1	2	2	1	1	1	2	1	2	1	1	1	2	5	1	5	3	5	2	5
1	0	1	2	2	2	2	2	3	1	1	2	1	2	2	2	3	1	1	2	1	3	3	2	2	3	3	3	3	3	3	3	3	3	2	3	2	2	2	2	3	2	3	2	3	2	1	4	1	4
1	0	1	2	2	1	1	1	3	2	2	3	1	1	2	1	3	2	2	3	1	3	3	3	3	3	3	3	3	3	3	4	3	3	3	3	3	3	3	3	3	2	2	4	3	1	1	2	5	4
1	1	1	2	2	2	1	2	4	1	2	3	2	1	1	1	3	1	1	1	1	1	1	1	1	1	2	1	1	1	1	2	2	1	2	1	1	1	2	2	1	1	1	1	1	1	1	4	1	4
1	1	1	2	2	1	1	1	1	1	2	2	1	2	2	1	2	1	1	3	1	1	1	1	1	4	4	1	2	3	2	3	1	2	1	1	1	1	1	1	1	1	1	3	1	1	1	3	1	5
1	0	1	2	2	2	1	1	2	2	2	2	1	2	1	1	2	2	2	1	1	1	1	1	1	1	1	1	1	1	1	2	1	2	1	1	1	1	1	1	1	1	1	2	1	1	1	2	1	4
1	0	1	2	2	2	1	1	2	1	1	2	1	3	1	1	2	1	1	1	1	3	2	2	2	1	2	2	2	2	1	3	2	1	2	2	1	1	3	2	2	1	2	3	1	1	1	3	1	4
1	0	1	2	2	2	2	2	3	2	2	4	2	1	1	1	2	2	2	2	2	2	2	2	1	3	2	1	2	1	1	3	3	3	3	1	2	2	2	1	1	1	2	2	1	1	1	4	1	2
1	1	1	2	2	2	2	1	1	1	2	4	3	1	2	1	1	2	2	2	2	3	1	2	1	2	3	2	3	1	1	3	4	2	2	1	1	1	3	2	2	1	1	1	1	1	2	3	3	3
1	0	1	2	2	2	1	1	2	1	1	2	1	2	1	2	2	1	1	1	1	1	1	2	1	2	1	1	1	1	2	3	2	2	1	1	3	1	2	1	1	1	1	1	1	1	1	3	1	5
1	0	1	2	2	2	2	2	2	1	2	2	1	3	1	3	1	1	1	1	1	1	4	2	1	1	2	2	2	3	2	3	3	3	2	2	1	2	4	2	3	1	1	3	1	1	1	2	1	1
1	0	1	2	2	2	2	1	2	1	2	2	2	3	2	2	2	2	2	2	2	1	1	3	3	3	3	3	3	3	2	2	3	3	2	3	3	4	3	3	3	2	1	1	1	2	1	2	2	4
1	1	1	2	2	4	2	2	4	2	2	2	3	3	2	2	2	1	1	2	1	2	2	2	4	4	3	4	2	3	3	3	3	2	2	2	2	2	3	3	3	2	3	3	2	1	1	3	1	4
1	0	1	2	2	3	2	3	2	2	2	3	2	2	2	2	1	1	2	2	1	3	1	2	3	3	3	1	2	1	3	3	2	3	2	1	1	2	3	2	2	3	3	2	3	4	2	4	2	3
1	1	1	2	2	2	1	2	2	2	2	2	1	2	1	3	2	1	2	2	1	2	1	2	2	3	3	2	3	1	4	4	4	4	3	2	2	2	3	1	1	3	3	1	3	1	1	5	4	3
1	1	1	2	2	1	1	1	2	1	2	3	1	1	1	1	2	1	1	1	1	2	1	1	1	1	1	1	2	1	1	2	2	1	1	1	1	1	2	2	1	1	1	1	3	1	1	1	3	4
1	0	1	2	2	2	2	2	2	1	2	2	2	2	1	1	3	1	1	2	1	2	1	1	1	1	1	1	2	1	1	2	2	1	1	1	1	1	1	1	1	1	2	2	2	2	2	3	1	4
1	0	1	2	2	3	4	3	3	3	3	3	3	4	4	3	2	3	4	3	3	3	3	3	2	3	3	2	3	3	4	2	2	4	3	2	3	4	3	2	3	3	3	3	2	2	2	4	3	2
1	1	1	2	2	1	1	1	2	2	3	4	1	3	1	2	4	1	1	4	1	1	1	3	1	3	1	1	3	3	4	4	4	4	4	3	4	4	4	2	2	3	3	4	3	3	2	4	3	4
1	0	1	2	2	2	1	3	3	2	3	2	1	1	1	2	2	1	1	1	1	2	1	1	1	2	3	1	2	1	1	2	2	1	2	1	1	1	2	2	1	1	3	4	3	4	4	5	2	4
1	0	1	2	2	2	2	1	3	1	1	3	1	2	2	1	2	1	1	3	1	2	3	3	2	3	3	2	3	2	2	3	2	2	2	2	1	2	3	2	3	1	2	1	1	1	1	2	1	4
1	0	1	2	2	2	2	2	2	2	3	2	2	4	2	2	1	1	3	1	1	2	2	2	3	3	2	4	3	3	2	2	3	2	2	3	2	3	4	4	2	2	1	1	1	1	1	2	1	3
1	1	1	2	2	1	1	2	1	1	1	1	1	3	2	3	1	1	1	1	2	2	2	2	1	2	1	1	2	1	1	2	2	1	1	1	1	1	2	1	1	1	1	1	1	2	1	3	1	4
1	0	1	2	2	4	3	4	1	1	2	3	3	4	4	4	1	1	2	2	4	3	4	4	4	4	4	2	4	3	4	4	4	3	4	3	3	3	4	2	4	2	2	1	1	1	2	1	3	1
1	1	1	2	2	2	2	1	4	1	1	4	1	1	1	2	4	1	2	4	1	2	1	2	1	2	2	1	2	2	3	3	3	2	3	3	3	3	3	4	2	2	2	3	3	2	4	5	2	3
1	1	1	2	2	2	3	2	2	1	3	4	3	4	3	3	2	1	3	3	4	4	2	3	1	3	4	2	4	2	4	4	4	3	3	2	3	3	4	3	3	3	4	3	4	1	1	4	1	2
1	0	1	2	2	3	1	2	2	2	2	1	1	2	1	1	1	2	1	1	1	1	1	2	1	2	2	1	3	1	1	3	3	2	1	1	2	1	2	1	1	1	1	1	1	3	1	2	1	4
1	0	1	2	2	2	1	2	4	1	1	2	1	4	1	3	2	2	2	3	2	3	2	2	1	2	3	2	3	2	3	3	3	3	3	3	3	2	3	3	3	2	3	1	1	1	1	2	2	2
1	1	1	2	2	1	1	1	3	2	1	2	1	1	1	2	2	1	1	1	1	2	2	3	2	2	3	1	3	2	2	3	2	3	2	1	2	3	3	1	1	3	1	1	1	1	1	1	1	5
1	1	1	2	2	3	3	1	2	1	1	4	3	1	3	1	4	1	1	4	1	3	2	3	3	3	3	4	3	3	3	4	3	3	4	3	3	3	3	3	2	2	4	4	2	3	3	5	5	4
1	0	1	2	2	3	3	3	3	3	3	3	3	4	3	3	3	2	2	2	3	2	3	2	2	4	1	1	2	1	2	4	4	3	3	1	2	3	2	2	2	3	3	1	4	2	2	2	2	2
1	0	1	2	2	2	2	3	1	1	2	2	3	3	1	4	1	1	2	4	1	2	2	1	1	2	2	1	3	2	2	4	2	2	1	1	1	1	2	1	1	1	4	1	3	1	1	2	5	2
1	1	1	2	2	3	2	3	2	2	4	4	2	2	2	2	3	1	3	4	1	3	2	2	1	3	2	1	3	3	4	3	3	4	3	1	3	4	2	1	1	4	4	1	2	3	4	4	1	1
1	0	1	2	2	3	1	1	2	2	2	1	1	1	1	1	2	1	1	2	1	3	1	2	1	3	3	1	3	3	2	2	1	2	2	1	2	2	3	1	2	2	1	2	1	2	1	3	1	3
1	1	1	2	2	2	2	1	4	1	1	3	1	1	1	1	4	1	1	3	1	1	1	1	1	1	1	1	1	1	1	1	1	1	1	1	1	1	1	1	1	1	3	1	2	4	5	5	3	5
1	1	1	2	2	3	4	2	2	2	3	4	2	2	2	2	4	1	1	4	1	2	4	1	4	3	3	4	4	3	3	4	4	4	3	4	2	4	4	4	4	2	4	5	5	5	5	5	5	3
1	0	1	2	2	3	3	2	1	2	2	4	1	2	1	2	4	1	3	4	1	3	4	3	3	2	4	3	4	3	4	4	4	4	2	2	3	4	4	2	1	1	4	4	1	5	4	4	1	3
1	1	1	2	2	2	1	2	2	2	4	4	2	1	1	2	2	1	1	2	1	2	3	1	2	3	3	2	2	1	2	3	3	2	1	1	1	2	2	2	1	1	3	3	4	2	2	3	5	3
1	0	1	2	2	3	1	2	3	3	2	2	2	2	1	3	2	2	2	2	2	2	3	2	1	2	2	1	1	2	3	3	3	3	2	1	2	2	2	1	1	2	2	3	2	1	2	3	1	3
1	1	1	2	2	2	2	1	2	1	1	1	1	3	1	1	1	1	1	1	1	1	3	2	1	2	1	1	3	1	1	4	2	2	1	1	1	1	2	1	1	1	2	2	2	2	2	3	1	3
1	1	1	2	2	1	1	1	1	2	1	1	1	1	1	1	1	1	1	1	1	1	1	1	1	1	1	2	2	2	1	2	2	1	2	2	1	2	2	2	2	1	2	3	1	2	1	3	1	4
1	1	1	2	2	2	3	3	2	2	2	3	2	1	2	3	3	1	1	3	2	4	2	3	4	2	4	4	3	3	4	3	3	3	3	4	2	4	3	4	3	2	3	4	2	4	2	5	1	3
1	1	1	2	2	4	2	2	3	2	4	2	1	2	1	2	2	1	2	2	1	3	3	2	3	3	3	2	2	3	3	2	2	2	2	3	1	2	3	2	2	2	1	3	1	4	2	4	3	3
1	1	1	2	2	2	2	2	3	2	2	4	1	4	4	4	1	3	1	1	3	3	2	4	2	3	3	2	3	3	4	4	4	3	3	3	3	4	3	1	3	4	3	4	1	3	2	3	1	3
1	0	1	2	2	1	4	1	4	2	1	3	1	1	1	1	3	1	1	3	1	2	3	1	1	1	3	1	2	3	3	4	4	4	2	1	2	3	3	1	3	3	3	5	1	4	2	4	2	5
1	1	1	2	2	2	2	3	2	3	2	2	1	2	2	3	2	2	3	3	1	3	2	2	1	2	2	2	2	3	2	3	2	3	2	1	1	1	2	1	1	1	1	1	1	3	2	4	2	4
1	0	1	2	2	2	2	1	4	2	3	3	1	1	1	1	2	1	2	1	1	1	1	2	1	3	2	1	2	1	3	3	2	4	2	1	1	1	3	1	2	1	2	4	1	3	2	5	1	3
1	1	1	2	2	3	3	3	3	3	2	3	3	2	2	2	2	2	2	2	2	3	2	3	2	4	4	3	4	3	3	4	3	3	3	2	3	4	3	3	2	3	1	1	1	2	1	1	1	1
1	1	1	2	2	3	2	3	3	4	4	4	1	2	1	2	4	1	2	3	1	3	1	2	3	3	3	2	2	3	2	3	3	3	3	3	2	2	3	3	1	1	4	5	3	3	4	4	1	3
1	0	1	2	2	2	2	1	2	4	2	2	1	2	1	1	3	1	1	1	1	3	1	3	4	2	2	2	1	4	4	3	4	2	4	4	3	4	2	4	4	2	1	2	1	3	1	2	3	2
1	0	1	2	2	3	3	2	3	1	2	3	1	2	2	2	3	1	2	3	1	2	2	1	1	2	2	1	3	3	2	3	2	2	1	2	1	1	3	1	1	1	3	4	2	3	3	4	3	4
1	0	1	2	2	3	2	1	2	2	1	1	1	4	3	1	2	3	2	1	3	3	3	2	2	2	4	1	2	3	3	3	2	2	3	1	2	4	3	3	2	2	2	4	3	4	2	3	1	2
1	0	1	2	2	3	3	2	4	2	3	1	1	2	3	2	3	1	2	1	1	2	2	3	2	4	2	2	2	3	4	3	2	3	2	2	2	3	2	2	2	3	4	5	3	5	4	3	5	4
1	1	1	2	2	4	4	4	1	3	1	1	4	1	1	2	2	2	2	2	1	3	2	2	3	4	3	4	3	4	4	3	3	3	4	2	2	4	3	3	1	2	1	4	1	3	4	5	1	1
1	0	1	2	2	2	3	2	3	3	4	4	1	3	3	2	3	2	3	3	1	2	2	2	2	2	3	1	2	1	1	2	2	2	2	1	1	2	2	1	1	2	2	1	1	2	2	2	1	3
1	1	0	2	2	2	2	3	3	3	3	3	3	1	2	3	3	2	2	2	4	2	1	1	1	3	1	1	1	2	2	3	3	2	1	1	1	1	1	1	2	1	1	1	1	1	1	1	1	1
1	0	0	2	2	4	2	4	3	1	3	4	2	3	2	3	1	2	1	1	2	2	1	1	1	2	2	1	1	1	1	2	2	2	1	1	1	2	2	1	1	2	4	1	3	3	1	4	1	2
1	0	0	2	2	2	1	1	2	2	2	1	1	2	1	2	1	2	2	2	1	1	3	3	2	4	2	1	1	3	2	3	3	3	3	1	2	1	3	1	1	2	2	2	2	4	4	4	4	4
1	1	0	2	2	2	1	2	3	3	2	1	1	2	1	3	2	2	1	1	2	2	1	2	1	4	2	1	3	1	2	4	2	3	1	1	1	1	2	1	1	2	1	1	1	1	1	1	1	2
1	1	0	2	2	3	1	1	4	2	4	4	3	4	2	1	2	2	2	3	3	1	3	2	1	1	1	1	1	1	3	2	2	4	1	1	3	4	2	1	1	3	1	1	1	1	1	1	1	4
1	0	0	2	2	2	1	1	2	2	3	2	2	1	1	2	3	1	1	1	1	1	2	1	2	2	2	1	1	2	1	1	1	1	1	1	1	1	2	2	1	1	1	1	1	1	1	1	1	4
1	0	0	2	2	1	1	1	2	1	1	2	1	1	1	1	2	2	1	2	1	1	1	1	1	1	1	1	1	1	2	1	1	1	1	1	1	1	1	1	1	1	1	1	1	1	1	1	1	3
1	1	0	2	2	2	2	2	1	1	3	4	2	2	2	2	1	1	1	1	2	2	2	2	1	2	3	1	2	2	1	3	3	3	3	2	1	1	4	1	2	1	3	1	2	1	1	1	5	2
1	0	0	2	2	3	3	2	2	3	2	3	1	3	2	4	4	2	2	1	1	2	3	2	2	2	3	2	2	2	1	3	3	1	1	1	1	2	2	1	1	1	1	2	1	1	1	3	3	4
1	0	0	2	2	2	1	1	3	2	1	2	1	2	1	2	1	1	1	1	1	2	1	1	1	3	1	1	3	1	1	3	1	1	2	1	1	1	2	1	1	1	1	1	1	3	1	2	1	3
1	0	0	2	2	3	3	2	4	1	1	3	1	3	1	2	3	1	1	3	1	2	1	1	1	1	2	2	2	1	2	2	1	2	2	1	3	2	2	2	1	2	2	2	1	4	1	5	4	3
1	0	0	2	2	1	1	1	2	1	1	3	1	1	1	1	2	1	1	3	1	2	2	1	1	1	1	1	1	1	1	1	1	1	1	1	1	1	1	1	1	1	3	2	1	3	1	3	4	4
1	0	0	2	2	2	1	2	1	2	2	2	2	2	3	2	1	2	2	3	1	1	2	1	2	2	1	1	2	1	1	2	1	2	2	1	1	1	2	2	1	1	1	1	1	2	2	2	1	4
1	1	0	2	2	3	2	3	1	3	2	1	1	2	1	2	1	2	1	2	2	1	3	1	1	3	1	1	2	3	1	2	2	1	3	1	1	2	2	4	1	1	1	2	1	4	4	2	1	2
1	0	0	2	2	2	2	1	2	2	3	1	1	1	1	4	2	2	3	1	1	3	2	3	2	2	2	3	3	3	3	4	4	4	4	3	3	3	3	4	3	4	2	1	1	3	3	4	1	4
1	1	0	2	2	3	3	1	3	2	3	3	4	3	3	4	2	2	3	2	4	3	2	3	3	3	2	2	4	2	2	3	2	3	3	2	3	2	4	2	3	2	2	3	4	4	3	3	4	4
1	1	0	2	2	3	2	2	2	1	3	3	1	2	2	2	2	2	2	2	2	2	1	3	1	4	3	2	4	3	2	4	3	4	3	3	3	3	3	1	2	2	2	1	1	1	1	3	1	3
1	1	0	2	2	3	2	2	3	2	2	2	2	2	2	1	1	1	1	1	1	3	2	3	1	2	3	2	3	3	1	3	3	3	4	2	1	1	3	2	2	1	1	2	2	2	2	3	2	2
1	0	0	2	2	3	4	2	1	1	2	1	1	4	2	1	1	1	1	1	3	2	2	2	3	2	2	2	2	2	3	4	2	3	2	3	3	3	2	3	2	1	2	3	1	1	1	1	1	2
1	1	0	2	2	3	3	2	4	2	2	3	3	3	3	1	2	3	3	2	3	2	2	2	2	2	2	1	2	1	2	2	3	2	2	1	2	2	2	2	1	1	1	1	2	3	2	3	1	1
1	0	0	2	2	2	1	1	2	2	2	2	2	1	1	1	2	2	1	2	1	2	2	2	2	2	2	2	2	1	2	2	2	2	1	1	1	2	1	2	2	1	2	2	2	2	2	4	2	3
1	0	0	2	2	1	1	1	2	2	2	3	1	1	1	1	2	2	2	2	1	3	2	1	2	2	3	2	2	3	3	3	3	3	3	3	2	2	3	3	2	1	3	1	2	2	4	3	1	3
1	1	0	2	2	3	2	2	1	1	2	3	3	3	3	2	1	1	2	2	3	3	3	3	2	2	3	2	4	3	2	3	3	3	3	3	3	2	3	3	2	2	1	1	1	1	1	1	1	1
1	1	0	2	2	3	1	2	1	3	3	2	2	2	1	2	1	2	3	1	2	1	2	2	1	4	2	1	3	1	2	3	3	3	2	1	3	2	3	2	1	3	2	1	1	3	2	2	1	4
1	1	0	2	2	2	2	2	3	1	1	3	1	2	1	1	3	1	1	3	1	2	2	2	2	2	3	1	3	2	1	2	2	2	4	1	1	1	2	2	1	1	1	2	1	1	1	5	1	5
1	1	0	2	2	3	3	3	2	2	3	3	2	2	2	1	2	2	2	2	2	3	2	3	1	4	3	1	4	1	4	4	4	3	3	2	3	3	4	2	2	3	3	4	4	3	3	4	1	2
1	1	0	2	2	2	1	1	1	1	1	1	1	2	1	1	1	1	1	1	1	1	3	2	1	2	1	1	2	1	1	2	2	1	1	1	1	1	2	1	1	1	1	2	1	3	2	3	2	5
1	1	0	2	2	1	2	1	2	1	1	1	1	1	2	1	2	1	1	1	1	2	2	2	1	1	2	1	1	1	1	2	2	2	2	1	1	1	2	2	1	1	1	5	1	4	2	4	1	4
1	0	1	2	1	2	1	1	1	1	1	1	1	3	1	1	1	1	1	1	2	2	1	1	1	1	1	1	2	1	1	2	2	1	1	1	1	1	1	1	1	1	3	1	1	1	1	4	1	3
1	0	1	2	1	1	1	1	2	1	1	2	1	1	1	1	2	1	1	2	1	2	1	1	1	1	2	1	1	1	1	2	1	1	1	1	1	1	1	1	1	1	1	1	1	4	1	2	1	4
1	1	1	2	1	1	2	3	3	2	1	3	3	3	3	2	3	3	3	3	2	1	1	1	2	2	2	1	2	3	1	2	2	2	3	2	2	2	1	2	2	1	3	3	4	4	4	4	3	3
1	1	1	2	1	2	2	1	4	1	2	3	1	2	1	1	3	1	2	2	1	2	2	2	3	2	2	3	2	3	3	3	3	3	2	2	2	2	3	3	3	1	3	1	3	3	1	3	1	4
1	1	1	2	1	2	2	2	2	1	1	2	1	2	2	2	2	1	1	3	1	2	1	2	2	1	2	2	2	1	2	2	2	2	2	1	1	1	2	1	1	1	3	3	1	3	2	3	5	4
1	1	1	2	1	3	3	3	3	1	2	2	1	4	3	2	1	1	2	2	1	4	1	4	1	3	4	1	4	1	4	3	4	3	4	1	2	3	4	1	4	4	2	4	2	1	1	1	4	1
1	1	1	2	1	2	2	1	2	2	2	2	1	2	2	1	1	1	1	2	1	2	3	3	2	3	1	1	3	3	2	2	2	3	2	1	2	2	1	3	2	2	2	1	1	1	1	4	1	4
1	0	1	2	1	3	1	3	4	1	3	3	1	4	1	2	4	2	2	2	1	3	1	2	3	2	3	2	4	1	1	4	4	4	4	3	3	1	4	4	3	1	2	1	2	1	1	2	1	3
1	1	1	2	1	1	2	1	1	1	1	1	1	2	2	2	2	1	1	2	1	4	2	2	2	1	4	1	3	1	2	4	2	3	1	2	2	3	3	2	1	3	2	1	2	3	1	4	3	3
1	0	1	2	1	2	1	2	3	2	2	3	1	2	1	2	2	2	1	1	1	1	1	1	1	1	1	1	2	1	1	3	2	1	1	1	1	1	1	1	1	1	1	1	1	1	1	2	1	3
1	1	1	2	1	1	1	1	1	2	1	3	4	1	1	1	2	1	1	1	2	3	2	1	2	2	2	1	3	1	1	4	2	1	1	2	1	1	2	1	1	1	1	1	1	1	1	5	2	5
1	1	1	2	1	3	2	1	3	2	2	2	1	1	1	1	2	2	1	1	1	1	2	1	2	3	2	1	1	1	1	2	2	1	2	1	1	1	2	1	1	1	1	1	1	1	1	3	1	3
1	0	1	2	1	2	1	2	2	1	1	1	1	2	1	1	2	2	1	1	1	2	2	2	1	2	3	1	2	3	2	3	3	2	2	1	1	1	2	1	2	1	2	1	1	1	1	3	2	5
1	1	1	2	1	1	1	2	4	2	2	2	1	1	2	2	3	2	1	2	1	2	1	2	3	2	2	3	2	2	1	3	2	2	2	2	1	1	2	1	2	1	4	4	3	4	3	4	2	4
1	1	1	2	1	2	1	2	2	2	1	1	1	2	1	2	1	1	3	1	1	1	1	1	1	2	2	1	1	1	2	3	2	2	1	1	1	2	2	2	2	1	3	1	1	1	1	1	1	4
1	0	1	2	1	2	2	1	3	2	1	2	1	3	1	1	1	1	1	1	3	2	3	1	1	2	1	1	2	1	1	3	3	1	1	1	1	1	3	1	1	1	1	1	1	1	1	1	1	1
1	1	1	2	1	2	4	1	1	1	2	3	3	2	4	1	1	1	2	1	1	2	2	1	1	2	1	1	2	1	2	3	2	2	2	1	1	1	1	1	2	1	2	1	1	1	1	2	1	5
1	1	1	2	1	1	1	1	1	1	1	1	1	1	1	1	1	1	1	1	1	2	1	1	1	2	2	1	2	2	1	2	2	1	1	1	1	1	2	1	1	1	1	1	1	1	1	1	1	4
1	1	1	2	1	3	2	3	3	2	2	3	3	2	2	2	3	2	2	2	2	3	2	2	2	4	2	4	3	2	3	3	3	3	3	2	2	3	4	2	2	2	2	1	2	1	1	5	1	2
1	1	1	2	1	1	1	1	3	1	1	4	1	1	1	1	3	1	1	4	1	2	2	2	2	1	2	1	2	2	2	2	2	1	2	1	2	1	1	1	1	1	2	2	1	1	2	3	2	5
1	1	1	2	1	2	1	2	3	1	1	4	1	1	1	1	1	1	1	3	1	2	2	1	1	2	3	1	2	1	1	2	2	1	1	1	1	1	2	1	2	1	2	1	1	1	1	4	2	4
1	1	1	2	1	3	1	1	2	1	2	3	1	2	1	1	1	1	3	3	1	2	1	2	1	1	3	1	2	2	1	3	3	3	1	1	2	2	2	1	1	1	1	1	1	1	1	1	1	4
1	1	1	2	1	2	2	2	2	1	1	2	1	1	1	2	1	1	1	1	1	2	2	2	1	3	2	3	3	3	1	2	2	2	2	1	2	3	2	4	1	2	2	1	1	1	1	4	1	5
1	1	1	2	1	2	1	2	3	3	3	3	1	3	1	3	3	2	1	1	1	3	2	2	1	4	3	1	3	2	3	3	3	3	3	2	2	2	3	2	3	1	3	2	3	2	1	4	2	3
1	0	1	2	1	2	1	1	1	2	2	3	2	2	1	1	1	1	1	2	2	2	1	1	2	2	1	2	2	1	1	3	2	1	2	1	1	1	2	2	1	1	4	1	4	1	1	4	2	4
1	0	1	2	1	3	2	1	2	2	2	2	2	3	1	2	1	2	1	1	3	2	3	2	1	2	1	1	4	2	2	4	3	2	1	1	1	2	2	3	1	1	3	1	1	1	1	1	1	3
1	0	1	2	1	2	2	2	3	2	2	2	1	3	2	1	2	1	1	2	1	3	1	2	3	2	4	3	3	3	2	2	2	2	2	2	2	2	2	2	2	2	2	1	2	2	1	2	1	3
1	1	1	2	1	2	2	1	2	1	1	2	1	2	1	2	1	1	1	1	1	2	2	2	2	1	2	3	2	1	2	2	2	2	2	3	2	2	2	3	2	2	2	2	2	1	2	4	3	5
1	1	1	2	1	2	2	2	1	2	2	2	1	2	2	2	1	1	2	1	2	2	3	2	2	2	2	3	3	2	1	3	3	2	1	1	1	1	1	2	2	1	1	1	1	1	1	3	1	3
1	0	1	2	1	3	2	3	3	2	3	4	3	4	2	4	2	3	3	3	3	4	3	4	4	4	4	3	3	3	3	4	3	4	4	4	3	3	3	3	2	3	3	1	2	2	2	4	3	2
1	0	1	2	1	2	1	2	2	1	1	2	1	3	1	1	2	1	1	1	1	1	1	1	1	2	1	2	2	1	1	2	2	1	1	1	1	1	2	2	1	1	1	1	1	2	1	1	1	2
1	1	1	2	1	2	2	2	2	2	2	3	2	1	2	1	2	2	1	3	3	2	1	2	2	3	2	1	2	1	1	3	3	3	2	1	2	2	3	1	1	1	1	1	1	1	1	2	1	4
1	1	1	2	1	2	1	3	2	1	2	2	1	2	1	3	3	1	2	2	1	1	2	1	1	1	3	1	2	1	1	3	3	1	1	2	1	1	3	1	1	1	3	3	2	3	2	1	1	4
1	0	1	2	1	1	1	1	2	2	1	2	1	2	1	1	3	2	1	4	1	2	1	1	1	2	2	1	2	2	2	2	2	2	1	1	1	1	1	1	2	1	1	1	1	1	1	1	1	5
1	1	1	2	1	2	1	4	2	2	3	3	1	3	1	2	2	2	3	3	1	2	1	2	2	1	2	1	2	2	1	2	2	2	1	1	2	1	3	2	3	1	2	4	2	2	1	3	3	4
1	1	1	2	1	2	1	2	3	1	2	1	1	1	1	1	3	1	2	2	1	2	2	2	1	2	2	1	2	2	2	2	2	2	2	1	2	1	2	1	1	2	2	4	1	3	1	3	1	5
1	1	1	2	1	2	2	2	3	2	2	3	2	2	2	2	3	2	2	2	2	2	1	2	2	2	1	1	2	2	2	2	3	2	2	2	2	1	2	1	2	1	2	4	2	2	1	4	1	4
1	0	1	2	1	3	2	3	4	1	2	3	2	4	3	1	1	2	1	1	4	2	1	2	1	3	3	1	3	3	1	4	4	2	2	2	2	2	3	2	2	1	1	1	1	1	1	1	1	1
1	0	1	2	1	3	2	2	2	1	2	2	1	1	1	2	2	1	1	1	1	3	1	2	2	2	2	2	3	1	3	3	3	3	3	3	3	2	3	3	3	2	1	2	1	1	1	2	2	4
1	1	1	2	1	2	1	2	1	1	2	4	1	1	1	1	1	1	1	2	2	2	1	2	2	2	2	1	2	2	1	3	2	2	2	1	1	1	2	1	2	1	2	3	1	1	1	3	5	3
1	1	1	2	1	3	2	2	2	2	3	3	2	2	2	2	2	2	2	2	1	2	1	1	1	3	2	1	3	2	2	2	2	2	2	1	1	1	3	1	1	1	1	3	1	2	1	4	1	4
1	1	1	2	1	2	2	1	2	2	2	3	1	2	2	2	3	2	3	3	1	3	2	3	2	3	3	2	2	2	3	3	2	3	2	1	1	2	2	2	3	3	1	2	1	1	1	3	1	3
1	1	1	2	1	2	1	2	2	1	2	3	1	2	1	2	2	2	1	2	2	2	3	2	1	2	2	1	1	1	1	3	3	2	1	2	2	2	2	2	1	1	1	1	1	1	1	1	1	4
1	1	1	2	1	2	2	2	2	1	2	2	1	2	1	2	2	1	1	2	1	1	3	1	3	2	2	3	2	3	3	3	2	2	2	2	2	2	3	2	2	1	2	2	1	2	3	4	1	4
1	0	1	2	1	3	3	4	4	3	3	3	4	3	3	4	2	3	3	3	4	1	1	2	1	1	2	1	2	1	2	3	2	2	1	1	2	1	3	1	1	1	1	4	2	4	3	4	2	5
1	0	1	2	1	4	1	3	2	3	4	3	3	3	2	3	1	2	4	4	2	3	3	4	2	4	3	1	3	3	4	4	4	3	3	2	4	4	2	2	2	3	4	1	2	1	1	4	2	1
1	0	1	2	1	2	1	3	2	1	2	2	1	3	1	4	3	1	3	2	1	2	3	1	1	4	3	1	2	1	3	2	2	2	1	1	2	1	3	3	1	1	2	5	1	3	3	5	5	3
1	0	1	2	1	2	2	1	4	2	1	3	2	2	4	1	2	3	1	3	2	2	2	2	3	4	2	2	2	4	1	3	3	3	3	2	4	1	2	2	4	1	1	1	1	1	1	4	1	4
1	1	1	2	1	2	1	2	4	2	2	2	1	1	2	1	2	1	1	1	1	2	3	2	1	3	3	1	1	3	3	2	2	2	1	2	2	2	2	1	2	1	3	1	1	1	1	1	3	3
1	1	1	2	1	3	3	3	1	3	3	4	2	2	2	3	3	1	1	2	1	4	2	4	3	4	2	4	4	4	3	4	4	4	4	3	3	3	2	3	3	4	3	2	3	3	3	5	4	1
1	0	1	2	1	2	1	1	2	1	2	2	1	1	1	1	2	1	1	2	1	2	1	2	2	2	2	2	2	2	2	3	3	2	1	2	2	2	2	2	2	1	2	3	1	1	1	2	2	4
1	0	1	2	1	1	2	2	3	2	2	2	2	2	2	2	3	2	2	2	1	1	1	1	1	1	2	1	1	2	2	2	2	2	2	2	1	2	2	2	2	1	1	1	1	1	1	2	1	3
1	0	1	2	1	1	1	2	1	2	1	1	1	3	1	1	1	1	1	1	1	2	1	1	1	2	2	1	2	1	1	2	2	2	1	1	1	1	2	1	1	1	1	1	1	1	1	3	3	5
1	0	1	2	1	2	2	1	2	1	3	3	1	2	2	1	2	1	2	3	2	3	2	2	2	3	2	2	3	2	2	4	3	2	3	3	2	1	3	3	2	1	2	1	1	1	1	2	1	4
1	1	1	2	1	3	1	1	4	1	2	1	1	4	4	4	1	1	1	1	3	2	1	2	1	1	3	1	1	2	3	2	1	3	1	1	1	3	3	1	1	1	1	1	1	1	1	2	1	3
1	0	1	2	1	2	1	1	3	1	1	2	1	1	1	3	2	1	1	1	1	1	2	1	1	1	1	1	1	2	1	2	2	2	1	1	1	1	2	1	2	1	1	4	1	1	1	2	1	5
1	1	1	2	1	2	1	1	2	1	3	2	1	4	2	1	1	1	1	1	2	1	2	2	1	2	2	1	1	2	3	3	2	2	2	1	1	3	2	1	1	1	1	1	1	1	1	1	1	4
1	1	1	2	1	2	3	2	1	1	2	4	2	3	1	2	2	1	2	2	1	1	2	1	1	1	2	1	1	1	2	2	2	1	1	1	1	1	2	1	1	1	1	1	1	1	1	1	1	3
1	0	1	2	1	2	2	1	2	1	3	2	1	2	3	2	2	1	2	3	2	3	2	2	2	3	3	2	4	2	2	4	3	3	3	2	2	2	3	3	2	1	3	3	3	3	4	4	2	2
1	0	1	2	1	2	1	1	1	1	1	2	1	3	2	2	1	1	1	1	3	1	1	2	1	3	2	1	1	1	1	2	3	2	2	1	1	2	1	2	2	1	5	1	5	2	1	1	1	5
1	0	1	2	1	3	3	2	2	3	4	3	2	1	3	3	1	2	2	2	3	3	3	3	2	4	2	2	3	2	1	3	3	3	2	1	3	4	2	3	3	3	3	1	2	4	2	3	3	2
1	1	1	2	1	2	1	1	2	1	1	4	1	2	1	2	3	1	2	3	1	3	2	2	1	1	1	1	2	1	1	3	3	1	2	1	1	1	2	2	1	1	4	4	4	4	4	5	5	3
1	1	1	2	1	2	2	1	2	1	1	3	1	2	1	1	2	1	1	2	1	1	1	1	1	1	2	1	2	1	1	2	2	1	1	1	1	1	2	1	1	1	1	2	1	3	2	3	3	4
1	1	1	2	1	2	3	1	1	3	3	3	2	2	2	1	1	1	1	1	2	4	1	3	1	2	1	1	1	1	3	3	4	3	1	3	2	2	1	1	2	2	1	1	1	2	2	4	3	3
1	0	1	2	1	3	2	2	2	1	2	2	2	2	1	1	2	1	1	1	1	2	1	2	1	3	1	1	2	1	1	2	1	2	1	1	1	2	2	1	1	2	1	2	1	3	1	2	2	3
1	1	1	2	1	1	2	2	2	1	2	3	3	1	1	1	2	1	1	2	1	1	1	1	1	2	1	1	1	1	1	2	1	1	1	1	1	1	2	1	1	1	3	2	2	3	2	4	1	5
1	0	1	2	1	1	1	1	1	2	1	1	1	2	3	2	1	1	2	2	1	2	3	2	2	2	2	1	2	2	1	2	2	2	2	1	1	1	2	2	1	1	1	3	2	3	3	3	1	5
1	0	1	2	1	2	2	2	2	2	2	3	2	3	3	2	2	2	2	2	3	2	2	2	2	3	2	2	2	2	2	3	4	3	2	2	2	2	2	2	2	2	1	1	1	1	1	2	1	3
1	0	1	2	1	2	1	2	1	1	1	1	1	1	1	2	3	1	1	2	1	1	1	1	1	1	2	1	1	1	1	1	1	1	1	1	1	1	2	1	1	1	1	1	1	1	1	2	1	3
1	1	1	2	1	1	2	1	2	1	1	1	1	4	3	2	1	2	3	1	2	2	1	2	2	2	2	1	2	2	2	3	3	1	3	1	2	2	2	2	2	2	2	1	1	2	1	2	2	4
1	1	1	2	1	2	3	4	3	2	2	3	1	2	2	3	3	1	2	3	1	2	2	1	2	2	2	2	2	2	2	2	2	2	2	2	2	2	2	2	2	2	2	1	1	1	1	3	3	2
1	1	1	2	1	3	2	3	2	3	3	4	3	2	3	3	2	2	1	3	2	3	2	2	1	2	2	1	2	2	2	3	3	2	2	2	1	2	2	2	2	1	3	3	4	3	4	4	2	2
1	0	1	2	1	4	4	4	4	4	4	1	2	2	1	2	4	1	3	3	2	3	2	2	3	4	4	2	3	3	1	3	1	2	2	1	1	2	4	3	1	2	2	1	4	4	5	5	4	2
1	0	1	2	1	2	1	1	3	1	1	3	1	1	1	1	3	1	1	3	1	1	1	2	1	2	2	1	2	1	1	3	3	3	2	2	2	2	3	1	1	1	1	4	1	2	5	4	2	5
1	1	1	2	1	2	1	1	3	1	1	1	1	2	1	1	3	1	1	3	1	2	1	2	1	1	2	2	2	1	1	2	2	1	2	2	1	1	2	2	1	1	1	1	1	1	1	3	1	4
1	0	1	2	1	2	2	2	3	4	4	2	1	3	2	3	2	2	2	1	1	3	1	3	1	3	1	2	3	1	3	4	4	4	3	3	2	3	3	1	2	2	3	1	3	1	2	2	1	3
1	0	1	2	1	2	1	2	2	1	1	3	1	2	1	1	1	1	1	2	1	2	1	1	1	2	1	2	2	2	1	2	2	1	2	1	1	1	3	2	1	1	3	3	2	1	2	2	2	4
1	1	1	2	1	2	2	2	3	2	2	3	1	2	1	2	3	1	2	1	1	1	2	1	1	2	1	1	1	1	1	2	1	1	1	1	1	1	2	1	2	1	2	2	2	2	1	2	1	3
1	1	1	2	1	3	2	2	3	2	3	2	1	1	1	2	3	1	2	3	1	2	2	2	2	2	2	2	2	2	4	2	2	2	2	2	2	2	2	2	2	2	2	5	1	3	3	4	3	2
1	0	1	2	1	2	2	2	1	1	2	2	1	3	3	3	1	2	2	1	3	2	2	2	2	4	1	1	2	1	3	3	2	3	2	1	3	2	2	3	2	1	2	1	1	2	1	1	2	3
1	1	1	2	1	2	2	3	2	3	2	3	2	2	3	3	2	1	2	2	1	1	1	2	1	2	2	1	2	1	2	2	3	2	2	1	1	2	2	1	2	1	2	2	2	3	3	3	2	3
1	0	1	2	1	2	1	2	2	3	3	2	2	3	2	2	2	1	1	1	2	2	3	2	3	4	1	3	2	1	2	2	2	3	3	1	4	2	3	3	2	3	1	1	1	1	2	4	5	3
1	0	1	2	1	2	1	1	1	2	3	3	1	4	4	4	1	3	3	4	4	3	2	3	3	3	2	3	3	3	2	3	3	3	2	3	3	2	1	3	3	2	2	1	1	1	2	5	1	2
1	0	1	2	1	2	2	1	2	1	1	2	1	1	1	2	2	1	1	2	1	2	1	1	1	3	2	1	2	1	3	2	1	3	1	1	1	2	2	1	2	2	1	3	2	5	3	3	3	5
1	1	1	2	1	4	2	4	2	2	1	1	3	2	1	1	2	1	2	2	1	2	1	2	2	1	2	3	1	2	2	2	2	2	2	2	2	3	2	2	2	2	1	2	2	1	2	4	1	3
1	0	1	2	1	2	3	2	4	3	3	3	3	2	3	3	2	1	1	2	2	1	1	2	2	3	3	1	1	2	2	3	3	4	3	1	3	4	3	1	2	4	2	3	3	3	4	4	3	2
1	1	1	2	1	2	1	1	1	1	1	1	1	2	1	1	1	1	1	1	1	1	1	1	1	2	1	1	2	1	1	2	2	1	1	1	1	1	2	2	1	1	1	1	1	1	1	3	1	5
1	0	1	2	1	3	1	2	2	2	1	2	1	2	3	2	2	2	3	2	3	4	3	3	3	3	4	2	3	2	3	4	3	3	4	1	2	1	4	2	1	4	1	1	1	1	1	3	1	3
1	1	1	2	1	1	1	1	3	1	2	3	1	2	1	1	3	1	2	3	1	1	1	1	2	2	2	1	2	1	2	3	2	4	1	1	1	2	2	2	1	1	1	2	2	3	3	3	3	5
1	1	1	2	1	2	2	1	2	1	2	2	1	2	1	2	2	1	1	2	1	1	1	1	2	2	1	1	2	2	1	3	2	3	1	1	1	1	2	1	1	1	2	1	1	1	2	3	2	4
1	0	1	2	1	2	2	2	3	1	1	2	1	2	2	3	2	1	1	2	1	2	2	1	1	1	2	1	2	1	1	3	2	3	1	1	1	1	3	2	2	1	1	2	1	1	1	3	4	4
1	1	1	2	1	2	1	2	3	1	1	2	1	1	1	1	2	1	1	2	1	1	1	1	1	2	1	1	1	1	1	3	3	2	2	1	1	1	2	1	2	1	1	1	1	1	1	3	1	4
1	0	1	2	1	2	1	1	2	1	3	3	1	2	1	1	2	1	1	1	1	3	1	1	1	2	4	1	4	3	4	4	4	4	4	1	2	2	3	2	2	2	3	1	1	1	1	1	1	4
1	0	1	2	1	3	2	2	3	1	2	3	1	1	2	2	2	1	2	2	2	3	2	3	1	2	2	2	2	2	2	4	3	3	3	1	2	2	3	2	2	1	3	2	2	1	1	2	4	2
1	0	1	2	1	2	3	3	2	3	4	3	3	2	2	3	3	1	2	1	1	3	4	3	1	2	1	1	4	3	1	4	4	2	2	1	2	4	4	1	2	1	3	1	1	1	1	1	1	5
1	1	1	2	1	1	2	1	1	1	2	1	1	2	1	1	1	1	1	1	1	2	1	1	1	2	2	1	1	1	1	3	3	2	2	1	1	1	2	1	1	1	1	2	2	1	1	3	2	3
1	1	1	2	1	3	2	3	3	2	3	3	1	3	2	3	2	1	3	2	1	1	2	2	2	3	2	1	2	2	1	2	3	2	2	1	1	1	2	2	1	1	2	3	1	1	1	3	2	3
1	1	1	2	1	2	2	2	1	1	2	3	1	2	2	2	2	1	2	3	1	2	1	1	1	1	2	1	2	1	1	2	1	2	2	1	1	1	2	1	1	1	1	2	1	1	1	3	2	5
1	1	1	2	1	2	1	1	4	3	3	2	1	2	1	1	2	3	1	1	1	3	2	3	2	4	2	2	3	2	2	3	3	2	2	2	2	2	3	2	3	2	2	3	1	2	1	4	2	4
1	0	1	2	1	2	1	2	3	2	3	2	1	2	1	3	1	1	1	1	2	1	2	1	1	1	2	1	2	3	1	3	3	1	3	3	2	3	2	2	2	1	1	1	1	1	1	1	1	4
1	1	1	2	1	2	1	1	1	2	2	3	1	2	1	2	1	2	3	1	1	2	1	2	1	2	1	1	1	1	1	2	2	1	1	1	1	1	2	1	1	1	1	1	1	2	1	3	1	4
1	0	1	2	1	2	1	2	2	1	1	2	1	2	1	2	2	1	2	2	1	2	1	1	2	2	2	1	2	2	1	2	2	2	2	3	2	1	2	2	1	1	1	1	1	2	1	2	1	4
1	1	1	2	1	2	1	2	3	2	2	3	1	2	2	2	3	1	3	3	1	2	2	2	2	2	3	1	3	2	1	3	3	2	1	1	1	1	2	2	2	1	2	1	1	2	2	4	2	4
1	1	1	2	1	3	3	3	1	2	3	3	1	2	1	2	1	1	3	3	1	2	2	3	1	3	3	1	3	2	3	4	3	3	2	1	2	4	2	1	1	2	3	2	3	4	4	5	1	3
1	0	1	2	1	1	1	1	1	1	2	1	1	1	1	1	1	1	1	3	1	2	1	1	1	2	2	1	2	1	1	1	1	1	1	1	1	1	2	1	2	1	1	1	1	4	1	5	5	5
1	1	1	2	1	3	2	3	1	2	2	2	3	2	1	2	2	1	1	2	1	1	2	1	1	2	1	1	2	2	2	2	2	2	2	1	1	1	2	1	2	2	1	1	1	2	2	3	3	2
1	1	1	2	1	2	1	2	1	1	2	2	1	2	1	2	2	1	2	2	1	2	2	2	3	2	3	2	2	4	2	4	2	4	2	3	3	2	3	2	3	3	1	1	1	1	1	4	1	3
1	0	1	2	1	3	2	1	1	1	1	1	2	2	1	1	1	1	1	2	1	2	1	2	2	2	2	1	2	3	1	3	3	3	3	3	4	2	3	3	2	1	2	4	2	2	2	3	1	3
1	0	1	2	1	2	2	2	1	1	2	1	1	3	2	3	1	1	1	1	2	2	2	1	2	1	1	2	1	2	1	2	2	1	1	2	1	2	1	2	1	1	1	1	2	1	1	4	5	4
1	0	1	2	1	3	2	2	2	2	2	2	2	2	3	2	2	1	1	2	2	2	1	2	2	2	1	1	2	2	2	2	2	2	2	1	1	1	2	1	1	1	1	2	1	2	1	2	2	3
1	0	1	2	1	1	1	1	3	1	1	3	1	1	1	1	3	1	1	3	1	2	2	1	2	2	2	2	2	2	1	2	1	2	2	2	1	1	2	2	1	1	1	1	1	1	1	1	1	5
1	1	1	2	1	3	4	1	2	4	4	4	3	4	2	4	1	3	1	3	1	1	2	1	1	2	1	1	1	1	1	2	1	1	2	1	1	1	2	1	1	1	2	1	3	1	1	5	1	2
1	0	1	2	1	2	1	1	2	1	1	2	1	3	1	2	1	1	2	1	1	2	1	2	1	3	2	3	2	4	4	4	4	4	3	2	2	3	1	2	2	3	2	1	1	3	1	4	1	3
1	1	1	2	1	3	3	3	3	3	3	4	3	1	2	1	2	2	3	2	1	4	2	4	3	4	3	3	3	2	4	4	3	4	4	2	4	4	3	4	4	4	1	1	1	1	1	3	3	3
1	0	1	2	1	1	1	2	4	2	1	3	1	2	1	2	4	1	1	3	1	1	1	1	1	2	1	2	1	2	2	2	2	2	1	1	2	2	2	2	1	1	1	1	1	1	1	3	1	4
1	1	1	2	1	3	3	3	4	3	3	2	3	1	3	1	2	2	2	2	2	3	2	2	1	1	2	1	3	2	4	3	3	3	3	4	2	3	3	3	2	3	3	5	3	4	3	5	5	3
1	1	1	2	1	4	3	1	2	2	2	2	1	2	1	2	1	1	1	1	1	2	1	2	3	2	2	2	2	3	1	3	2	2	2	3	2	3	3	3	3	3	3	1	1	1	2	3	1	3
1	0	1	2	1	3	3	2	1	1	1	4	2	2	1	2	3	1	1	4	1	2	2	1	1	2	1	1	1	4	2	3	2	1	1	2	2	1	2	1	1	1	3	4	4	5	4	5	4	4
1	0	1	2	1	2	1	1	2	1	1	2	1	2	1	1	2	1	1	1	1	1	1	2	1	2	2	2	2	1	1	2	2	2	2	2	2	1	2	3	2	1	1	5	1	5	4	4	2	5
1	1	1	2	1	2	1	2	1	1	1	2	1	3	1	3	3	1	1	1	1	2	1	1	2	2	3	3	3	1	1	4	4	2	1	1	1	1	3	3	1	1	1	4	1	3	3	3	1	4
1	1	1	2	1	3	1	3	2	2	2	3	1	2	1	2	2	2	2	2	1	2	2	2	2	2	2	2	2	2	1	2	2	3	3	2	1	1	3	3	2	1	3	4	2	4	4	4	5	2
1	0	1	2	1	2	1	2	2	2	2	2	1	3	2	3	2	2	2	2	2	1	2	1	1	2	1	1	1	1	1	2	1	1	1	1	1	1	2	1	2	1	2	1	2	2	1	2	1	3
1	0	1	2	1	4	3	3	3	4	4	2	2	1	1	1	1	1	1	1	1	3	3	3	3	4	3	3	3	3	3	4	4	4	4	4	4	4	4	4	4	4	3	5	2	3	3	4	2	3
1	1	1	2	1	2	1	2	2	2	3	3	2	1	1	2	3	1	1	3	1	1	1	1	1	2	2	2	2	1	2	2	2	1	2	1	1	1	1	1	1	1	2	2	2	3	3	3	1	4
1	1	0	2	1	3	1	2	1	2	2	2	2	2	2	2	2	1	2	2	2	2	2	2	2	2	2	1	2	2	1	3	2	2	2	1	2	1	2	2	1	2	2	1	2	3	2	2	1	4
1	0	0	2	1	1	1	1	1	1	1	1	1	1	1	1	1	1	1	1	1	1	1	1	1	1	1	1	1	1	1	2	1	1	1	1	1	1	1	1	1	1	1	2	1	1	1	1	1	5
1	1	0	2	1	2	2	1	1	1	1	2	1	1	1	1	1	1	1	1	1	1	2	1	1	1	2	2	1	2	1	2	2	2	1	1	3	2	2	1	2	1	1	1	2	1	1	4	1	5
1	1	0	2	1	1	1	1	2	1	1	1	1	2	1	1	2	1	1	1	2	2	1	1	1	2	2	1	2	2	2	2	2	2	1	1	1	2	2	1	1	1	1	2	1	2	1	3	1	5
1	1	0	2	1	3	3	3	3	2	2	2	3	2	2	2	1	2	1	1	2	3	2	3	1	2	3	1	3	3	3	3	4	4	4	1	3	3	3	1	2	3	1	1	1	1	1	1	1	2
1	0	0	2	1	2	1	1	2	1	2	2	2	2	2	2	2	1	1	2	1	1	1	1	1	3	1	2	2	2	2	2	2	3	2	1	2	2	2	1	1	2	1	1	2	1	1	3	1	4
1	1	0	2	1	4	2	1	3	2	2	3	1	3	1	1	1	2	2	2	2	3	2	3	1	1	2	1	1	2	2	3	2	3	1	1	2	2	2	1	2	1	3	1	2	1	1	2	1	2
1	0	0	2	1	2	3	1	2	2	1	1	1	2	2	2	2	2	1	2	1	1	2	2	1	3	1	2	2	1	2	3	2	3	2	1	2	2	2	1	1	2	1	1	2	1	1	1	1	3
1	0	0	2	1	3	2	3	2	2	2	3	2	2	3	2	1	2	2	2	2	2	2	2	2	3	2	2	3	2	4	3	3	3	3	2	4	4	2	2	2	4	2	2	2	3	1	2	4	2
1	1	0	2	1	3	1	1	3	3	3	2	3	1	1	1	2	1	1	2	1	2	2	3	1	2	1	2	2	2	2	3	3	3	3	1	2	2	2	1	1	1	2	1	2	2	2	2	2	2
1	1	0	2	1	2	2	2	3	2	2	2	2	2	2	3	2	2	2	2	2	1	2	1	1	1	2	1	2	1	1	2	2	1	2	1	1	1	1	1	1	1	1	1	1	1	1	1	1	3
1	0	0	2	1	2	2	2	2	2	2	2	2	3	2	3	2	2	2	2	2	3	1	3	2	2	3	1	2	2	2	2	2	2	2	2	2	2	2	2	2	2	3	3	3	3	3	3	3	3
1	1	0	2	1	3	2	2	2	1	2	2	1	1	1	3	2	1	1	2	1	2	2	1	1	3	3	3	2	1	1	3	3	2	2	1	1	1	3	1	1	1	1	4	3	3	1	2	1	4
1	0	0	2	1	2	1	2	3	2	2	2	2	2	2	2	3	2	2	2	2	1	1	1	1	2	1	1	2	2	2	2	2	2	2	1	1	2	2	1	2	1	1	1	1	1	2	3	2	3
1	0	0	2	1	2	2	1	4	1	1	3	1	2	1	1	4	1	4	3	1	2	3	2	1	1	1	1	2	2	1	2	2	1	2	1	2	1	2	2	1	1	1	1	2	3	1	1	3	4
1	0	0	2	1	2	2	2	2	2	1	2	2	2	2	2	1	2	1	1	2	2	2	2	1	3	2	1	2	2	2	3	2	2	2	1	2	2	2	1	2	1	1	1	1	1	1	1	1	2
1	0	0	2	1	3	4	2	4	1	1	3	1	2	2	1	3	1	1	1	1	1	3	1	1	2	2	4	2	1	1	3	1	1	2	1	1	1	4	1	1	2	3	1	1	3	1	5	1	5
1	0	0	2	1	2	1	1	2	1	2	2	1	2	2	2	1	1	2	1	1	2	2	1	2	2	1	1	1	1	1	2	2	2	1	1	1	1	2	1	1	1	2	2	1	1	1	1	2	4
1	0	0	2	1	1	2	1	1	2	1	1	1	2	2	2	1	2	1	1	2	1	1	1	1	3	1	1	1	1	2	2	1	1	1	1	1	2	1	1	1	1	2	1	1	1	1	3	2	3
1	0	0	2	1	3	1	2	1	1	1	2	1	3	1	3	1	1	1	1	2	2	1	2	1	2	2	1	2	1	1	3	2	2	2	1	1	1	2	1	1	1	1	1	1	3	3	1	1	3
1	0	0	2	1	2	2	2	3	1	2	3	2	2	2	1	2	1	1	3	2	1	1	1	1	1	2	1	1	1	1	2	1	2	1	1	1	1	1	1	1	1	2	4	2	3	2	3	1	4
1	1	0	2	1	3	3	3	2	1	1	3	2	1	3	3	3	1	1	1	1	2	2	2	1	2	3	2	2	1	1	2	2	1	1	1	1	1	2	2	1	1	2	1	1	1	2	5	1	2
1	1	0	2	1	2	2	1	1	1	2	2	2	2	2	1	1	1	1	2	1	1	1	2	1	1	1	1	2	1	1	2	2	2	2	1	1	1	2	1	1	1	2	3	1	2	3	4	1	4
1	1	0	2	1	2	1	1	2	1	1	2	1	2	1	1	1	2	1	1	1	1	1	1	1	1	1	1	1	1	1	1	1	1	1	1	1	2	2	1	1	1	1	2	1	1	1	4	1	4
1	0	0	2	1	3	2	1	2	2	2	3	2	1	1	1	1	2	2	2	1	1	1	1	1	1	1	1	2	1	1	2	1	1	1	1	1	1	2	1	1	1	1	1	1	3	3	2	1	4
1	0	0	2	1	2	2	1	3	2	2	3	1	3	3	2	1	2	2	1	2	3	2	3	3	3	2	2	3	3	3	3	3	4	3	3	3	4	1	3	2	3	3	1	1	1	1	1	1	3
1	0	0	2	1	2	1	1	1	1	1	1	1	1	1	1	2	1	1	1	1	1	3	1	1	1	1	1	1	1	1	2	1	1	2	1	1	1	2	1	1	1	1	1	1	1	1	3	1	5
1	1	0	2	1	2	1	2	4	2	2	2	2	2	2	2	1	1	2	2	2	1	3	2	1	2	2	1	3	1	1	4	4	2	3	1	1	1	1	3	2	1	2	1	1	1	1	1	1	3
1	0	0	2	1	2	1	2	2	1	3	1	2	2	1	3	1	1	2	1	2	2	1	2	1	3	1	2	1	2	4	3	2	3	1	1	3	4	1	1	1	1	1	1	1	1	1	1	1	4
1	1	0	2	1	1	3	3	1	1	1	1	3	1	3	1	3	1	1	1	3	3	1	3	2	4	4	3	4	3	4	4	4	3	4	2	3	4	4	3	2	4	3	1	1	1	1	1	4	1
1	1	0	2	1	3	1	2	1	1	1	1	1	1	1	2	1	1	1	1	1	1	1	1	1	2	1	1	2	1	1	2	1	1	2	1	1	1	2	1	1	1	1	1	1	3	3	2	1	5
1	0	0	2	1	4	2	3	3	2	1	2	2	2	2	2	3	2	1	2	1	3	2	3	2	3	2	2	2	2	3	3	3	3	3	1	2	2	4	1	1	3	3	2	1	3	3	3	2	2
1	1	0	2	1	2	2	1	3	2	2	3	2	3	1	2	3	3	2	2	2	3	3	2	2	2	2	2	2	2	1	3	2	2	2	1	2	1	1	1	2	1	1	1	2	2	3	2	3	1
[truncated: 14 more columns]
